# Supplementary material for: Tough fiber-reinforced composite ionogels with crack resistance surpassing metals
Source: Nat Commun. 2025 Apr 29;16:4005. doi: 10.1038/s41467-025-59396-9 (PMC12041386; doi:10.1038/s41467-025-59396-9)
Supplement: Supplementary file 4 — Source Data [file 41467_2025_59396_MOESM4_ESM.xlsx]

## Sheet: Fig. 2
Fig. 2a Fiber fracture force of the fiber bundle inside different ionogels (x = 60%).									Fig. 2b Tensile stress-strain curves of the CF fabric, ionogel, and FRIG-0.85-60%.							Fig. 2c Tensile and bending modulus of FRIG-0.85-60%.				Fig. 2d Force-displacement curves of the CF fabric, ionogel, and FRIG-0.85-60% in the trouser tearing test.							Fig. 2e Tearing toughness of FRIGs with different AA ratios and ionic liquid contents.
f=0.8		f=0.85		f=0.9		f=0.95			CF fabric		FRIG		IG				Modulus (MPa)	Error		FRIG		IG		CF fabric				Toughness (kJ m-2)	Error
Displacement (mm)	Force (N)	Displacement (mm)	Force (N)	Displacement (mm)	Force (N)	Displacement (mm)	Force (N)		Strain (%)	Stress (MPa)	Strain (%)	Stress (MPa)	Strain (%)	Stress (MPa)		Tensile	3000	200		Displacement (mm)	Force (N)	Displacement (mm)	Force (N)	Displacement (mm)	Force (N)		0.8	1802.5	131
0.03884	8.95516	0.04947	7.34627	0.05863	5.76773	0.03974	8.6516		0.20881	11.0801	0.20354	6.53272	0.36978	0.02564		Bending	2.2	0.6		0.02919	1.27497	0	0.01216	0	0.000956189		0.85	2278.05	179
0.0877	12.8104	0.10546	11.5355	0.11227	9.59265	0.09009	15.9979		0.4454	18.5554	0.44216	11.9119	0.85604	0.04301						0.05595	1.27497	0	0.01216	0	0.000956189		0.9	2062.25	146
0.14366	16.3318	0.15817	15.6943	0.16591	14.0854	0.14155	22.737		0.70854	23.8931	0.7055	17.1696	1.41697	0.05968						0.08275	1.57854	0	0.01216	0	0.000956189		0.95	1749.65	102
0.19637	19.5496	0.21149	19.5496	0.22122	20.4906	0.19624	28.8387		0.99642	28.9778	0.99379	22.051	1.93681	0.07487						0.11292	1.57854	0	0.01216	0	0.000956189		0.4	935.2	71
0.2496	22.0995	0.26675	23.0709	0.27989	28.2012	0.25463	33.635		1.2543	34.0499	1.26017	27.0416	2.47702	0.08955						0.13997	1.91246	0	0.01216	0	0.000956189		0.5	1173.75	86
0.30479	25.6209	0.32542	26.2584	0.33349	36.2153	0.30815	38.1277		1.53021	38.9954	1.53589	31.7893	3.02294	0.10417						0.16677	1.57854	0	0.01216	0	0.000956189		0.7	1410.55	182
0.36386	28.8387	0.37907	29.1422	0.3888	43.258	0.36171	42.2866		1.80653	43.6628	1.82904	36.4035	3.5978	0.11798						0.19442	1.57854	0	0.01216	0	0.000956189
0.41576	32.0261	0.43445	32.0261	0.44751	48.6918	0.41706	46.1419		2.10029	48.4692	2.09705	41.0177	4.123	0.13179						0.22398	1.57854	0	0.01216	0	0.000956189
0.47281	35.5474	0.49316	34.6064	0.499	52.5471	0.47573	49.6632		2.3685	53.01	2.36546	45.1219	4.66499	0.14532						0.24993	1.57854	0	0.01216	0	0.000956189
0.53022	38.7652	0.54681	36.8528	0.55512	55.431	0.52933	52.881		2.64543	57.4243	2.64239	47.684	5.24021	0.15778						0.27758	1.57854	0	0.01216	0	0.000956189
0.58382	42.6205	0.60045	39.0992	0.61071	58.0112	0.58468	55.7649		2.94122	61.6869	2.93615	52.2982	5.76541	0.1699						0.30689	1.57854	0	0.01216	0	0.000956189
0.63917	45.8079	0.65616	41.0116	0.66743	59.2862	0.64339	58.6487		3.20112	66.2277	3.19767	57.3009	6.31169	0.1816						0.33369	1.91246	0	0.01216	0	0.000956189
0.69784	49.3293	0.71483	43.258	0.72119	59.9237	0.69484	60.2273		3.47805	70.7686	3.4744	62.0487	6.8912	0.1924						0.36131	1.91246	0	0.01216	0	0.000956189
0.75152	52.5471	0.76636	44.8669	0.77784	60.2273	0.75059	61.5326		3.77383	75.4485	3.75316	66.9178	7.41675	0.20298						0.3907	1.91246	0	0.01216	0	0.000956189
0.80521	56.0684	0.82211	46.4454	0.83448	60.5612	0.811	61.8362		4.04205	80.1158	4.0382	71.6656	7.95875	0.2124						0.41738	1.57854	0	0.01216	0	0.000956189
0.86055	58.9523	0.88249	48.3882	0.8878	60.8951	0.8625	61.8362		4.31026	84.9349	4.30864	76.4012	8.55076	0.22077						0.44398	2.21602	0	0.01216	0	0.000956189
0.9193	61.8362	0.93382	50.3007	0.94274	60.8951	0.91825	61.8362		4.58719	89.7414	4.58476	81.2704	9.05774	0.2291						0.47224	2.21602	0	0.01216	0	0.000956189
0.97274	64.0825	0.98929	51.9096	1.00108	61.5326	0.97323	60.8951		4.87953	94.6743	4.8771	86.6617	9.61438	0.23676						0.50054	2.21602	0	0.01216	0	0.000956189
1.02785	66.3289	1.04431	53.5185	1.0544	61.5326	1.02963	60.5612		5.14652	99.4807	5.14429	91.5309	10.1878	0.24404						0.52722	2.21602	0	0.01216	0	0.000956189
1.08631	68.5753	1.10067	54.4595	1.10979	61.8362	1.08554	60.2273		5.42163	104.565	5.4194	96.6551	10.7123	0.25096						0.55552	1.91246	0	0.01184	0	0.000637459
1.13971	70.1842	1.15658	55.431	1.16814	61.8362	1.14056	59.5898		5.71356	109.498	5.71093	101.913	11.2536	0.25689						0.58382	1.91246	0	0.01184	0	0.000637459
1.19473	71.7931	1.21168	56.4024	1.22145	61.5326	1.19721	59.2862		5.98056	114.444	5.97752	106.794	11.8327	0.26285						0.61046	2.21602	0.00157	0.02017	0.00179	0.00542
1.25312	72.4306	1.26845	57.6773	1.27688	60.8951	1.25057	58.3148		6.24897	119.39	6.25242	111.785	12.3583	0.26849						0.63791	2.21602	0.01676	0.08842	0.01672	0.03169
1.30656	72.0967	1.32229	59.2862	1.33527	60.5612	1.30603	57.3434		6.54922	124.322	6.54395	116.666	12.9017	0.27362						0.66707	2.54995	0.03873	0.17658	0.03866	0.02304
1.35996	72.4306	1.37906	60.5612	1.38863	60.5612	1.36442	56.7059		6.81581	129.534	6.81054	121.79	13.4944	0.27881						0.69374	2.21602	0.06349	0.26181	0.06506	0.02081
1.42005	71.7931	1.4359	62.4736	1.44239	60.2273	1.41786	56.0684		7.0824	134.606	7.08544	126.914	14.0221	0.28336						0.72124	2.54995	0.09093	0.32979	0.09336	0.02468
1.47345	69.2128	1.48934	63.4451	1.50248	59.9237	1.47333	56.0684		7.38265	139.678	7.37697	132.051	14.5666	0.28763						0.75124	2.54995	0.11955	0.3833	0.11865	0.02723
1.52681	64.4165	1.54485	64.4165	1.55584	58.9523	1.53175	55.431		7.64944	144.763	7.64376	137.175	15.1447	0.29189						0.77707	2.54995	0.14488	0.4301	0.14656	0.03073
1.5869	55.1274	1.60336	65.3575	1.60916	58.3148	1.58519	55.1274		7.91623	149.835	7.91846	142.433	15.6731	0.29583						0.8046	2.21602	0.17299	0.47368	0.17532	0.03492
1.64025	43.8955	1.6568	66.0254	1.66418	57.3434	1.63904	55.1274		8.19114	155.046	8.19337	147.812	16.2176	0.29974						0.8346	2.54995	0.20176	0.51152	0.20158	0.03875
		1.71231	66.6629	1.72264	56.4024	1.69917	54.7935		8.48287	160.118	8.47678	153.203	16.8121	0.30323						0.86043	2.54995	0.22737	0.54421	0.22802	0.04066
		1.77077	67.3003	1.77608	55.1274	1.75257	54.156		8.75006	165.19	8.74601	158.582	17.3405	0.30647						0.88796	2.54995	0.25528	0.57531	0.2576	0.04421
		1.82425	67.9378	1.83155	54.4595	1.80601	53.5185		9.02537	169.87	9.02943	163.974	17.8861	0.31						0.91801	2.88387	0.28404	0.60062	0.28386	0.04708
		1.87765	68.5753	1.8899	53.822	1.86115	52.881		9.31791	173.867	9.31325	169.098	18.4813	0.31307						0.94387	2.88387	0.31026	0.633	0.31094	0.05191
		1.93778	69.2128	1.94326	52.881	1.9195	52.2435		9.57863	175.739	9.58025	174.356	18.9937	0.31612						0.97136	2.54995	0.33738	0.65576	0.33806	0.05414
		1.99118	69.5467	1.99828	51.5757	1.9729	51.5757		9.86468	177.876	9.85758	179.613	19.5567	0.3191						0.99885	2.54995	0.3645	0.6814	0.36678	0.05737
		2.0445	69.8503	2.05662	51.2721	2.0284	50.6346				10.1497	185.126	20.1362	0.32153						1.0272	2.54995	0.3924	0.70385	0.39304	0.05896
		2.09956	69.8503	2.10994	50.6346	2.08679	49.3293				10.4169	190.505	20.6661	0.32417						1.05473	2.88387	0.4197	0.7237	0.42012	0.06151
		2.15807	69.5467	2.16496	50.3007	2.14015	47.4168				10.692	195.896	21.2127	0.32695						1.08226	2.88387	0.44681	0.74678	0.44889	0.0657
		2.21151	69.2128	2.22335	49.9971	2.19517	44.533				10.9846	201.142	21.8094	0.32936						1.1106	2.88387	0.47557	0.76887	0.47515	0.0673
		2.26661	69.2128	2.27671	49.3293						11.254	206.655	22.3224	0.33198						1.13813	3.18743	0.50166	0.78458	0.50287	0.0708
		2.32512	69.2128	2.33169	49.0257						11.523	212.168	22.8862	0.3342						1.16562	3.18743	0.52863	0.80352	0.53152	0.0724
		2.37852	69.2128	2.39003	48.6918						11.8006	217.304	23.4661	0.33621						1.19481	3.18743	0.55728	0.82496	0.55771	0.07531
		2.43362	68.9092	2.44335	48.3882						12.0842	222.683	23.9963	0.33855						1.22174	2.88387	0.58344	0.84837	0.58469	0.07818
		2.49209	68.9092	2.49833	47.7508						12.3597	227.819	24.5426	0.34058						1.24927	3.18743	0.61127	0.87113	0.61338	0.08169
		2.54549	68.5753	2.55668	47.1133						12.635	232.944	25.1389	0.34278						1.27846	3.18743	0.63996	0.8913	0.63957	0.08364
		2.60059	68.2414	2.61	46.4454						12.9275	237.813	25.6523	0.34465						1.30514	3.18743	0.6664	0.91439	0.66743	0.08651
		2.65954	67.6039	2.66534	45.8079						13.1949	242.815	26.2164	0.34647						1.33287	3.52135	0.69351	0.93429	0.69619	0.08811
		2.7129	67.3003	2.72365	44.8669						13.4706	247.818	26.7963	0.34843						1.36211	3.52135	0.72231	0.95286	0.72249	0.09134
		2.76626	66.9664	2.77697	44.533						13.7652	252.687	27.3261	0.35003						1.38798	3.52135	0.74864	0.97595	0.74961	0.09325
		2.82635	66.0254	2.83065	44.2294						14.0241	257.557	27.8724	0.35185						1.41632	3.82492	0.77658	0.99102	0.77844	0.09548
		2.87971	65.3575	2.89062	43.8955						14.3017	262.304	28.4562	0.35369						1.44571	3.82492	0.80541	1.01342	0.80477	0.09771
		2.93307	64.0825	2.94394	43.258						14.6025	266.919	28.9864	0.35503						1.47154	3.82492	0.83175	1.03009	0.83275	0.09935
		2.99308	63.4451								14.8612	271.666	29.533	0.3566						1.49903	3.82492	0.85893	1.04903	0.86161	0.10318
		3.04636	62.4736								15.1367	276.025	30.1297	0.3582						1.52908	3.82492	0.8878	1.0692	0.88798	0.10509
		3.09967	61.8362								15.4288	280.373	30.6595	0.35961						1.55495	3.82492	0.91421	1.08974	0.91517	0.108
		3.15972	61.1987								15.6958	284.732	31.2065	0.36134						1.58244	4.15884	0.94229	1.11118	0.94411	0.11023
		3.21308	61.5326								15.9707	288.969	31.8043	0.36263						1.61244	4.4624	0.97119	1.13236	0.97051	0.11183
		3.2664	61.5326								16.2458	293.329	32.318	0.36388						1.63827	4.4624	0.99763	1.15157	0.99877	0.11406
		3.32641	61.1987								16.5297	297.554	32.8829	0.36532						1.66576	4.15884	1.02493	1.17147	1.02768	0.11666
		3.37969	60.8951								16.805	301.659	33.4635	0.36657						1.6958	4.15884	1.05387	1.19196	1.05412	0.11729
		3.43296	60.5612								17.0803	305.119	33.994	0.36791						1.72163	4.4624	1.08034	1.20894	1.08138	0.12175
		3.48965	59.9237								17.3645	308.713	34.5407	0.36903						1.74912	4.4624	1.10846	1.22916	1.11035	0.12308
		3.54629	58.9523								17.6402	312.04	35.1384	0.37019						1.77661	4.4624	1.13743	1.24227	1.13683	0.12435
		3.59965	58.3148								17.9157	314.348	35.6521	0.37141						1.80495	4.79633	1.16409	1.25734	1.16494	0.12594
		3.65637	57.0398								18.2	313.716	36.2167	0.37244						1.83244	4.79633	1.19138	1.27178	1.19396	0.12945
		3.7131	56.4024										36.7969	0.37375						1.85997	4.79633	1.22036	1.29391	1.22043	0.13141
		3.7665	55.431										37.3274	0.37487						1.88921	4.79633	1.24683	1.30993	1.24776	0.13205
		3.82192	54.4595										37.8741	0.3757						1.91589	5.09989	1.27495	1.32692	1.27674	0.13396
		3.88031	52.881										38.4718	0.37714						1.94346	5.09989	1.30328	1.34613	1.30325	0.13587
		3.93371	51.2721										38.9856	0.37917						1.97285	5.09989	1.33061	1.36699	1.3314	0.13874
		3.98918	49.9971										39.5497	0.37984						1.99953	4.79633	1.35795	1.38779	1.36041	0.1407
		4.04805	48.0543										40.1303	0.38074						2.02707	5.09989	1.38692	1.40573	1.38689	0.14261
		4.10145	45.8079										40.6609	0.38144						2.0565	5.43381	1.41343	1.42304	1.41418	0.14388
													41.2075	0.38243						2.08237	5.43381	1.44162	1.43938	1.44323	0.14548
													41.8045	0.38346						2.11071	5.43381	1.46977	1.45769	1.46974	0.14611
													42.3179	0.38448						2.14011	5.76773	1.49714	1.47499	1.49811	0.14903
													42.8688	0.38567						2.16594	5.76773	1.52447	1.49548	1.52651	0.15094
													43.4655	0.38654						2.19347	5.43381	1.55349	1.50768	1.55302	0.15062
													43.9828	0.38769						2.22347	5.43381	1.58	1.5253	1.58139	0.15349
													44.5466	0.38843						2.2493	6.0713	1.60818	1.54133	1.61036	0.1554
													45.1258	0.38913						2.27683	6.0713	1.63634	1.5615	1.63687	0.15736
													45.6553	0.39019						2.30683	5.76773	1.66367	1.58013	1.66421	0.158
													46.2012	0.39061						2.33266	5.76773	1.69097	1.59679	1.69322	0.15991
													46.7982	0.3915						2.36019	5.76773	1.71998	1.61632	1.71973	0.16055
													47.3112	0.39253						2.3902	6.0713	1.74649	1.63076	1.74784	0.16246
													47.875	0.39333						2.41606	6.0713	1.77468	1.64774	1.77686	0.16538
													48.4545	0.39426						2.44356	6.0713	1.80283	1.66759	1.80333	0.16601
													48.9847	0.39477						2.47109	6.40522	1.8302	1.68235	1.83063	0.16697
													49.5478	0.39535						2.49947	6.70878	1.85753	1.7022	1.85967	0.16824
													50.1277	0.39615						2.527	6.70878	1.88647	1.71791	1.88622	0.17079
													50.6579	0.39679						2.55453	6.70878	1.9138	1.7333	1.91462	0.17211
													51.2049	0.39766						2.58372	6.70878	1.94303	1.74805	1.94363	0.17466
													51.7854	0.39843						2.61061	6.70878	1.9695	1.76758	1.97014	0.1753
													52.3156	0.39894						2.63818	7.04271	1.9968	1.78525	1.99748	0.17721
													52.8662	0.39949						2.66741	6.70878	2.02406	1.79836	2.02649	0.17721
													53.4632	0.40009						2.69413	6.70878	2.05307	1.81344	2.053	0.18013
													53.9766	0.40086						2.7219	7.04271	2.07958	1.83138	2.08119	0.18108
													54.5411	0.40154						2.75106	7.04271	2.10966	1.84708	2.11023	0.18332
													55.1214	0.40208						2.77693	7.04271	2.13614	1.86088	2.13674	0.18395
													55.6516	0.40272						2.80531	7.04271	2.16343	1.87368	2.16411	0.18555
													56.215	0.40343						2.83466	7.34627	2.19073	1.88843	2.19316	0.18682
													56.7956	0.4041						2.86049	7.34627	2.21974	1.90222	2.2197	0.1891
													57.3265	0.40487						2.88802	7.68019	2.24628	1.92112	2.24786	0.19197
													57.8738	0.40519						2.91807	7.68019	2.27615	1.93715	2.2769	0.19229
													58.4551	0.40557						2.94389	7.68019	2.3027	1.95254	2.30341	0.19356
													58.9857	0.40622						2.97143	7.98376	2.33003	1.96406	2.33075	0.19483
													59.5495	0.40679						3.00143	7.98376	2.35736	1.98268	2.35972	0.19839
													60.1293	0.40769						3.02726	7.98376	2.38637	1.99871	2.38623	0.19839
													60.6599	0.4083						3.05479	7.98376	2.41292	2.01537	2.41435	0.20094
													61.2065	0.40878						3.08224	7.98376	2.44282	2.02657	2.4434	0.2003
													61.7867	0.40945						3.11058	8.31768	2.46933	2.04292	2.46991	0.20317
													62.3169	0.40993						3.13811	7.98376	2.49663	2.05767	2.49727	0.20444
													62.8811	0.41061						3.16564	8.31768	2.52393	2.0737	2.52628	0.2064
													63.4617	0.41118						3.19402	8.31768	2.55294	2.091	2.55365	0.20704
													63.9922	0.4116						3.22151	8.31768	2.5803	2.10512	2.58095	0.20927
													64.5399	0.41237						3.249	8.6516	2.60957	2.11696	2.60999	0.21086
													65.1212	0.41304						3.2782	8.6516	2.63611	2.13394	2.63647	0.21282
													65.6522	0.41352						3.30492	8.6516	2.66344	2.15124	2.66634	0.21473
													66.2034	0.41429						3.33245	8.95516	2.69074	2.16823	2.69285	0.21569
													66.8008	0.41464						3.36189	8.6516	2.71911	2.18234	2.72018	0.21696
													67.3146	0.41525						3.38861	8.95516	2.74648	2.19486	2.74744	0.21888
													67.8791	0.4159						3.41638	8.95516	2.77631	2.20766	2.77645	0.22211
													68.4589	0.41634						3.44561	8.95516	2.80278	2.22177	2.80296	0.22243
													68.9891	0.41711						3.47148	8.95516	2.83011	2.24035	2.83279	0.22434
													69.5522	0.41756						3.49986	9.28909	2.85741	2.25702	2.8593	0.2253
													70.1324	0.41801						3.52922	8.95516	2.8856	2.27049	2.88681	0.22816
													70.6633	0.41872						3.55509	9.59265	2.91297	2.28042	2.91411	0.22949
													71.2111	0.4192						3.58262	9.92657	2.9428	2.2939	2.94251	0.23108
													71.7916	0.41987						3.61185	9.59265	2.96931	2.30929	2.97006	0.23299
													72.3222	0.42051						3.63853	9.59265	2.99661	2.32627	2.99736	0.2349
													72.8856	0.42099						3.66598	9.59265	3.02394	2.34102	3.0264	0.2365
													73.4658	0.42163						3.69347	9.59265	3.05213	2.35318	3.05295	0.23846
													73.9832	0.42218						3.72185	9.59265	3.07949	2.36343	3.08282	0.24101
													74.5477	0.42275						3.74959	9.92657	3.10958	2.38073	3.10933	0.24292
													75.1283	0.42359						3.77898	9.92657	3.13609	2.39676	3.13666	0.24419
													75.6588	0.42401						3.8057	9.92657	3.16346	2.41055	3.16396	0.24451
													76.2062	0.42478						3.83234	9.92657	3.19247	2.42307	3.193	0.24711
													76.791	0.42538						3.86064	9.92657	3.21898	2.4381	3.21955	0.2487
													77.3216	0.42606						3.88903	10.2301	3.24631	2.45317	3.24942	0.25093
													77.8729	0.42673						3.91575	10.2301	3.27614	2.46729	3.27596	0.25284
													78.4695	0.42711						3.94409	10.2301	3.30262	2.48045	3.30326	0.25416
													78.9829	0.42766						3.97243	10.2301	3.32998	2.49711	3.33059	0.25608
													79.5467	0.4284						3.99911	10.5641	3.35899	2.50895	3.3596	0.25735
													80.1262	0.42888						4.0266	10.5641	3.38554	2.52275	3.38615	0.26054
													80.6561	0.42968						4.05579	10.2301	3.41287	2.53845	3.41605	0.26218
													81.2192	0.43006						4.08247	10.2301	3.44274	2.55284	3.44256	0.26441
													81.799	0.43051						4.10996	10.5641	3.46925	2.57147	3.46989	0.26537
													82.3292	0.43189						4.13997	10.8676	3.49662	2.58107	3.49719	0.26855
													82.8769	0.43259						4.16583	11.2015	3.52567	2.59387	3.5262	0.26855
													83.4579	0.43324						4.19337	10.8676	3.55218	2.60798	3.55271	0.27115
													83.9888	0.43368						4.22345	11.2015	3.57947	2.62401	3.58279	0.27306
													84.5529	0.43407						4.24928	11.2015	3.6093	2.64322	3.60934	0.27338
													85.1328	0.43471						4.27681	11.2015	3.63578	2.65479	3.63667	0.27561
													85.6501	0.43535						4.30685	11.5355	3.66311	2.66827	3.66397	0.27852
													86.2136	0.43596						4.33272	11.5355	3.69212	2.68393	3.69301	0.28203
													86.7931	0.43673						4.36025	11.5355	3.71863	2.69837	3.71952	0.28299
													87.3229	0.43727						4.38778	11.839	3.74678	2.71407	3.74943	0.28585
													87.886	0.43785						4.41617	12.173	3.77597	2.724	3.77597	0.28686
													88.4658	0.43846						4.4437	12.173	3.80248	2.72946	3.80331	0.28909
													88.996	0.439						4.47123	12.4765	3.82982	2.74358	3.8306	0.29068
													89.5438	0.43974						4.49957	12.4765	3.85883	2.75574	3.85961	0.29259
													90.1247	0.44025						4.52734	12.4765	3.88534	2.77691	3.88612	0.29419
													90.656	0.44093						4.55483	12.4765	3.91267	2.79066	3.91599	0.29551
													91.2201	0.4416						4.58322	12.8104	3.94272	2.8035	3.94247	0.29806
													91.8003	0.44221						4.61079	13.114	3.96858	2.81857	3.97001	0.29997
													92.3305	0.44288						4.63848	12.8104	3.99677	2.83009	3.99731	0.30252
													92.8775	0.44346						4.6669	13.114	4.02575	2.84644	4.02571	0.30384
													93.4581	0.44391						4.69358	13.114	4.05226	2.86151	4.05308	0.30671
													93.989	0.44452						4.72193	13.4479	4.07959	2.87175	4.08041	0.30767
													94.5403	0.44503						4.75108	13.4479	4.10942	2.88651	4.10946	0.31154
													95.1252	0.44557						4.77691	13.4479	4.13511	2.89807	4.13679	0.31249
													95.6557	0.44615						4.80444	13.4479	4.16327	2.90927	4.16416	0.3144
													96.2059	0.44654						4.83444	13.7819	4.19228	2.92143	4.19235	0.31504
													96.8022	0.44705						4.86027	13.7819	4.21875	2.93682	4.21972	0.31727
													97.3321	0.44756						4.8878	14.0854	4.24608	2.9538	4.24955	0.31923
													97.8798	0.44817						4.91788	14.4193	4.27595	2.96441	4.27609	0.3221
													98.4604	0.44891						4.94379	14.0854	4.30164	2.98108	4.30343	0.32401
													98.9906	0.44939						4.97132	14.4193	4.33004	2.99806	4.33076	0.32561
													99.5544	0.45						5.00133	15.0568	4.35909	3.01054	4.35891	0.32656
													100.135	0.45067						5.0272	15.0568	4.3856	3.02338	4.38628	0.32916
													100.665	0.45125						5.05477	15.0568	4.41297	3.03458	4.41615	0.33234
													101.213	0.45205						5.0823	15.0568	4.44284	3.04869	4.44266	0.33426
													101.794	0.4526						5.11072	15.3604	4.46852	3.06153	4.46995	0.3359
													102.325	0.45311						5.13846	15.3604	4.49675	3.07305	4.49729	0.33717
													102.888	0.45378						5.16619	15.3604	4.52576	3.08621	4.52547	0.3394
													103.468	0.45436						5.19457	15.6943	4.55231	3.09518	4.55281	0.341
													103.999	0.45506						5.22129	15.9979	4.57964	3.1067	4.58268	0.34391
													104.546	0.45567						5.24967	15.9979	4.60951	3.12528	4.60918	0.34518
													105.127	0.45628						5.27806	16.3318	4.63519	3.1378	4.63652	0.3471
													105.658	0.45695						5.30478	15.9979	4.66342	3.15192	4.66381	0.34901
													106.222	0.45753						5.33227	15.9979	4.69247	3.16216	4.692	0.35124
													106.802	0.45826						5.36227	15.9979	4.71898	3.17596	4.71937	0.35352
													107.332	0.45891						5.3881	16.3318	4.74631	3.18907	4.7492	0.35575
													107.879	0.45942						5.41567	16.6657	4.77618	3.19804	4.77571	0.35702
													108.46	0.46022						5.44576	16.6657	4.80183	3.20865	4.80301	0.35989
													108.99	0.4609						5.47166	16.6657	4.83002	3.21985	4.83288	0.36057
													109.553	0.4616						5.4992	16.9693	4.85903	3.23269	4.85853	0.36281
													110.133	0.4623						5.52677	16.9693	4.88554	3.2474	4.88668	0.3644
													110.664	0.46285						5.55507	16.9693	4.91291	3.25701	4.91566	0.36695
													111.212	0.46362						5.5826	17.3032	4.94278	3.26921	4.94217	0.36891
													111.793	0.46426						5.61017	17.3032	4.96843	3.27914	4.9695	0.37114
													112.324	0.46497						5.63851	17.3032	4.99662	3.29453	4.99933	0.37305
													112.887	0.4656						5.66604	17.6068	5.02559	3.31183	5.02499	0.3756
													113.466	0.46625						5.69357	17.9407	5.05207	3.32435	5.05318	0.3756
													113.997	0.46686						5.72196	18.2443	5.08026	3.33778	5.08219	0.37851
													114.543	0.46753						5.74973	18.2443	5.10948	3.34967	5.1087	0.38138
													115.125	0.46807						5.77746	18.2443	5.13514	3.36151	5.13606	0.38298
													115.655	0.46897						5.80585	18.5782	5.16332	3.37562	5.16611	0.38589
													116.206	0.46952						5.83257	18.5782	5.19237	3.3881	5.19184	0.38621
													116.802	0.47009						5.8601	18.8817	5.21888	3.40062	5.22002	0.3894
													117.332	0.47086						5.88929	19.2157	5.24625	3.41118	5.24904	0.38972
													117.879	0.47147						5.91605	19.2157	5.27615	3.42179	5.27558	0.39359
													118.46	0.47231						5.94358	19.2157	5.30184	3.43909	5.30291	0.39454
													118.991	0.47301						5.97363	19.2157	5.33003	3.45544	5.33278	0.39837
													119.554	0.47355						5.99954	19.2157	5.35904	3.4737	5.35851	0.39773
													120.135	0.47432						6.02707	19.5496	5.38552	3.48554	5.3867	0.40192
													120.666	0.47487						6.0563	19.8531	5.41371	3.49615	5.41574	0.40319
													121.213	0.47567						6.08302	20.1871	5.44211	3.50926	5.44225	0.40606
													121.795	0.47644						6.11075	20.1871	5.46862	3.52497	5.46962	0.40829
													122.326	0.47692						6.14019	20.1871	5.49677	3.53908	5.49949	0.40993
													122.889	0.47772						6.16691	20.1871	5.52578	3.54997	5.52518	0.41184
													123.47	0.47827						6.19355	20.4906	5.55247	3.55702	5.5534	0.41376
													124	0.47904						6.22104	20.4906	5.5798	3.56827	5.58245	0.41567
													124.546	0.47984						6.25023	20.4906	5.60885	3.57979	5.60896	0.41763
													125.126	0.48035						6.27691	20.8245	5.6354	3.59258	5.63629	0.42081
													125.656	0.48109						6.30444	20.8245	5.66359	3.60961	5.66616	0.42177
													126.223	0.48189						6.33368	21.1281	5.6926	3.62432	5.69188	0.42596
													126.79	0.48269						6.36044	21.1281	5.71911	3.6362	5.72007	0.4266
													127.321	0.48388						6.38797	21.462	5.74648	3.64836	5.74908	0.43106
													127.884	0.48445						6.4172	21.7656	5.77552	3.66311	5.77559	0.43138
													128.465	0.48493						6.44412	21.7656	5.80207	3.67691	5.80293	0.43397
													128.995	0.48573						6.47186	21.7656	5.83026	3.69002	5.83279	0.43589
													129.542	0.48638						6.50129	22.0995	5.85927	3.69868	5.85848	0.43844
													130.122	0.48721						6.5272	22.4334	5.88578	3.71183	5.88667	0.43971
													130.653	0.48811						6.55473	22.0995	5.91315	3.72208	5.91565	0.44358
													131.216	0.48869						6.58222	22.4334	5.94219	3.73874	5.94216	0.44454
													131.796	0.48955						6.61142	22.737	5.9687	3.75477	5.96945	0.44613
													132.326	0.49032						6.6381	22.737	5.99686	3.7708	5.9995	0.44868
													132.873	0.49096						6.66571	22.737	6.02587	3.78778	6.02519	0.45128
													133.453	0.49179						6.69519	23.0709	6.05234	3.80349	6.05338	0.45478
													133.984	0.49243						6.72195	23.0709	6.07971	3.81761	6.08239	0.45574
													134.548	0.49323						6.74968	23.3745	6.10872	3.83268	6.10886	0.45961
													135.128	0.494						6.77895	24.012	6.13527	3.84165	6.1362	0.46152
													135.658	0.49474						6.80486	24.012	6.16342	3.85608	6.16606	0.46407
													136.205	0.49551						6.83243	24.012	6.1924	3.8676	6.19172	0.4663
													136.786	0.49618						6.86252	24.012	6.21912	3.88395	6.22008	0.4689
													137.317	0.49683						6.88839	24.012	6.24649	3.89583	6.24913	0.46953
													137.881	0.49756						6.91592	24.3459	6.27553	3.90576	6.27503	0.4724
													138.461	0.4982						6.94349	24.6495	6.30208	3.91983	6.30344	0.474
													138.991	0.49894						6.97187	24.9834	6.33023	3.93813	6.33241	0.47691
													139.538	0.49974						6.99944	24.9834	6.35928	3.95384	6.35889	0.4785
													140.119	0.50026						7.02697	24.9834	6.38579	3.97019	6.38622	0.48105
													140.649	0.50106						7.0554	25.3173	6.41312	3.98234	6.41605	0.48333
													141.213	0.50176						7.08297	25.3173	6.44217	3.99455	6.44174	0.48556
													141.793	0.50246						7.1105	25.3173	6.46868	4.01026	6.46997	0.48971
													142.323	0.50323						7.13892	25.6209	6.4969	4.02082	6.49898	0.49098
													142.871	0.50394						7.16649	25.9548	6.52592	4.03589	6.52549	0.49262
													143.451	0.50484						7.19423	25.9548	6.55246	4.04295	6.55278	0.49453
													143.982	0.50564						7.22257	26.2584	6.57979	4.05638	6.58265	0.49836
													144.546	0.50644						7.24933	26.2584	6.60884	4.06795	6.6083	0.5
													145.125	0.50718						7.27686	26.2584	6.63535	4.07947	6.63667	0.50127
													145.655	0.50798						7.30691	26.5923	6.6635	4.09067	6.66568	0.50382
													146.22	0.50856						7.33277	26.5923	6.69251	4.10287	6.69219	0.50605
													146.784	0.50936						7.36035	26.8958	6.71924	4.11407	6.71952	0.50833
													147.331	0.51019						7.38958	26.8958	6.74657	4.12659	6.74939	0.51056
													147.878	0.51102						7.4163	27.2298	6.77555	4.13907	6.77508	0.51407
													148.457	0.51179						7.44383	27.5637	6.80206	4.15318	6.80331	0.5157
													148.988	0.5125						7.47132	27.5637	6.83025	4.16794	6.83232	0.51825
													149.539	0.51333						7.4997	27.8673	6.85926	4.18237	6.85886	0.52112
													150.12	0.5142						7.52744	28.2012	6.88577	4.19548	6.8862	0.52404
													150.651	0.51506						7.55691	28.2012	6.91313	4.20413	6.9161	0.52627
													151.214	0.51593						7.58363	28.5047	6.94218	4.21602	6.94175	0.52882
													151.795	0.51663						7.61031	28.5047	6.96866	4.23041	6.97012	0.53041
													152.325	0.51753						7.63784	28.5047	6.99706	4.24134	6.99913	0.53269
													152.872	0.51833						7.66712	28.5047	7.02543	4.25062	7.025	0.53588
													153.453	0.5191						7.69404	28.8387	7.05276	4.26119	7.05337	0.53779
													154	0.52						7.72181	29.1422	7.08005	4.27658	7.08234	0.54102
													154.546	0.5207						7.75125	29.1422	7.10907	4.29006	7.10885	0.54261
													155.127	0.52157						7.77716	29.1422	7.13558	4.30317	7.13615	0.54548
													155.658	0.52243						7.80469	29.4762	7.1638	4.31314	7.16602	0.54708
													156.256	0.5232						7.83474	29.7797	7.19199	4.32689	7.19167	0.55095
													156.786	0.5241						7.8606	30.1136	7.21932	4.34356	7.22007	0.55254
													157.333	0.52481						7.88813	30.1136	7.24662	4.36054	7.24905	0.55573
													157.879	0.52558						7.91563	30.1136	7.27563	4.36983	7.27556	0.55673
													158.458	0.52647						7.94486	30.7511	7.30218	4.37721	7.30289	0.56024
													158.989	0.52734						7.97182	30.7511	7.33036	4.38845	7.33272	0.5631
													159.54	0.5282						7.99939	30.7511	7.35859	4.40448	7.35845	0.56538
													160.121	0.529						8.02863	31.085	7.38592	4.41823	7.38664	0.56857
													160.652	0.52984						8.05535	31.3886	7.41325	4.43394	7.41568	0.57016
													161.215	0.53077						8.08312	31.3886	7.44226	4.4455	7.44219	0.57239
													161.796	0.53154						8.11236	31.3886	7.46877	4.45862	7.46956	0.57499
													162.326	0.5324						8.13822	31.7225	7.49696	4.47369	7.49939	0.57945
													162.873	0.53336						8.1658	32.0261	7.52512	4.48749	7.52505	0.58109
													163.454	0.5341						8.19584	32.0261	7.55245	4.49901	7.55345	0.58364
													163.984	0.53496						8.22175	32.36	7.57978	4.5067	7.5825	0.5846
													164.548	0.53583						8.24928	32.36	7.60876	4.5189	7.6084	0.58778
													165.128	0.5367						8.27685	32.6636	7.6353	4.53397	7.6368	0.59038
													165.659	0.53769						8.30523	32.9975	7.66538	4.54486	7.66578	0.59388
													166.256	0.53839						8.3328	32.6636	7.69193	4.5551	7.69225	0.5958
													166.786	0.53939						8.36038	32.9975	7.71919	4.56699	7.71958	0.59871
													167.332	0.54022						8.38876	33.635	7.74649	4.58233	7.74942	0.60062
													167.878	0.54112						8.41649	33.635	7.7755	4.59836	7.77511	0.60413
													168.458	0.54211						8.44427	33.3314	7.80197	4.61343	7.80326	0.60672
													168.989	0.54295						8.47265	33.3314	7.83184	4.62468	7.83223	0.60896
													169.54	0.54394						8.49937	32.9975	7.85835	4.6346	7.85874	0.61151
													170.12	0.54496						8.5269	32.0261	7.88583	4.64453	7.88608	0.61474
													170.651	0.54612						8.55609	31.3886	7.91312	4.65832	7.91612	0.61697
													171.216	0.54699						8.58273	32.0261	7.94213	4.66857	7.94178	0.61952
													171.784	0.54788						8.61022	32.6636	7.96864	4.6785	7.96997	0.62307
													172.335	0.54865						8.63941	32.9975	7.99855	4.69452	7.99898	0.6253
													172.882	0.54968						8.66613	32.9975	8.02506	4.70541	8.02552	0.62976
													173.462	0.55045						8.69367	33.635	8.05239	4.71538	8.05285	0.63008
													173.993	0.55137						8.7229	33.9689	8.07972	4.72977	8.08272	0.63491
													174.59	0.55227						8.74962	33.3314	8.10877	4.74547	8.10838	0.63682
													175.12	0.55317						8.77711	32.9975	8.13528	4.75768	8.13678	0.64005
													175.666	0.55436						8.8063	33.635	8.16518	4.76792	8.16579	0.6426
													176.211	0.55519						8.83294	33.9689	8.19166	4.77817	8.19166	0.64643
													176.792	0.55622						8.86063	34.2725	8.21899	4.78878	8.21981	0.64871
													177.322	0.55721						8.88983	34.6064	8.24628	4.79647	8.24882	0.65189
													177.873	0.55801						8.91655	34.91	8.27533	4.8125	8.27533	0.65381
													178.454	0.55894						8.94408	35.2439	8.30188	4.82179	8.30352	0.65863
													178.985	0.5599						8.97165	35.8814	8.332	4.82885	8.33253	0.66118
													179.548	0.5608						8.99999	35.5474	8.35851	4.84164	8.35904	0.66346
													180.129	0.56186						9.02675	35.8814	8.38584	4.85448	8.38641	0.66696
													180.659	0.56256						9.05513	35.8814	8.41317	4.86632	8.41542	0.66824
													181.207	0.56343						9.08352	36.2153	8.44154	4.88235	8.44193	0.67147
													181.787	0.56436						9.11028	36.2153	8.46912	4.89519	8.47012	0.67434
													182.335	0.56513						9.13785	36.5189	8.49645	4.90575	8.49913	0.67753
													182.881	0.56618						9.16708	36.5189	8.52543	4.91631	8.52564	0.68012
													183.461	0.56705						9.1938	36.5189	8.55194	4.92852	8.55301	0.68395
													183.992	0.56782						9.22129	36.5189	8.58184	4.94131	8.58206	0.6875
													184.542	0.56894						9.25134	36.5189	8.60835	4.94869	8.6086	0.68941
													185.123	0.56971						9.27721	36.8528	8.63568	4.95829	8.63675	0.69292
													185.653	0.5707						9.30478	37.1563	8.66301	4.96726	8.66577	0.69647
													186.217	0.57176						9.33401	37.4903	8.69203	4.97724	8.69228	0.69966
													186.784	0.57266						9.36073	37.7938	8.71854	4.98812	8.71964	0.70253
													187.331	0.57368						9.3885	37.7938	8.74865	4.99804	8.74869	0.7048
													187.877	0.57465						9.41794	37.7938	8.77517	5.00897	8.77524	0.70735
													188.458	0.57554						9.44462	37.7938	8.8025	5.02081	8.80343	0.71086
													188.988	0.57666						9.47134	37.7938	8.82983	5.03201	8.83244	0.71377
													189.552	0.57747						9.49883	37.7938	8.85888	5.04517	8.85895	0.71855
													190.116	0.57839						9.52806	38.1277	8.88542	5.05733	8.88631	0.71951
													190.663	0.57942						9.55478	38.4313	8.91533	5.06794	8.91533	0.72242
													191.211	0.58042						9.5824	38.7652	8.94184	5.08169	8.94184	0.72657
													191.791	0.58147						9.61167	38.7652	8.96917	5.09485	8.97002	0.72948
													192.322	0.58234						9.63839	38.7652	8.99646	5.10669	8.99904	0.73362
													192.886	0.58336						9.66596	39.4027	9.02547	5.11183	9.02558	0.7349
													193.449	0.58442						9.69516	39.7366	9.05198	5.1208	9.05295	0.73813
													193.997	0.58532						9.72212	40.0402	9.08185	5.13492	9.082	0.74068
													194.544	0.58628						9.74965	40.3741	9.10836	5.14357	9.10851	0.74419
													195.125	0.58737						9.77913	40.6777	9.13566	5.15736	9.1367	0.74742
													195.656	0.5883						9.80589	41.0116	9.16299	5.16984	9.16571	0.75061
													196.22	0.58939						9.83257	41.0116	9.19197	5.1753	9.19225	0.7532
													196.784	0.59038						9.86265	41.0116	9.2193	5.18523	9.21958	0.75671
													197.331	0.59141						9.88958	41.3455	9.24831	5.19807	9.24856	0.75926
													197.877	0.59243						9.91629	41.983	9.27482	5.20895	9.27507	0.76377
													198.457	0.59333						9.94383	41.983	9.30212	5.22307	9.30322	0.76695
													198.987	0.59439						9.9733	42.2866	9.33198	5.23076	9.33223	0.77019
													199.551	0.59548						9.99917	42.2866	9.35846	5.23878	9.35874	0.77337
													200.114	0.59644						10.0275	42.6205	9.38583	5.24292	9.3869	0.77656
													200.661	0.59756						10.057	42.6205	9.41484	5.25417	9.41509	0.78139
													201.258	0.59852						10.0829	42.9241	9.44131	5.26696	9.44245	0.78362
													201.788	0.59948						10.1105	43.258	9.46864	5.27498	9.46975	0.78653
													202.334	0.60057						10.1397	43.5616	9.49848	5.28522	9.4988	0.78972
													202.88	0.60167						10.1665	44.2294	9.52502	5.29742	9.52531	0.79323
													203.444	0.60272						10.1942	43.8955	9.55235	5.30894	9.55346	0.79773
													203.991	0.60375						10.2236	44.2294	9.5814	5.3221	9.58165	0.80224
													204.542	0.60474						10.2503	44.533	9.60795	5.33845	9.60923	0.80447
													205.122	0.60583						10.277	44.533	9.63524	5.34965	9.6366	0.8083
													205.653	0.60686						10.3046	44.8669	9.66507	5.35989	9.66561	0.81089
													206.25	0.60798						10.3338	45.1705	9.69159	5.37146	9.69216	0.81536
													206.78	0.60901						10.3605	45.5044	9.71892	5.38717	9.72206	0.81822
													207.326	0.60997						10.388	45.8079	9.74796	5.3955	9.74857	0.82178
													207.923	0.61096						10.4173	45.8079	9.77451	5.40415	9.7759	0.82464
													208.453	0.61208						10.444	46.1419	9.80181	5.41599	9.80316	0.8266
													208.999	0.61317						10.4716	46.4454	9.83164	5.42947	9.83217	0.83043
													209.579	0.61436						10.5008	46.4454	9.85815	5.4455	9.85872	0.83393
													210.109	0.61535						10.5278	46.7794	9.88573	5.45897	9.88859	0.83621
													210.655	0.61641						10.5553	47.1133	9.91478	5.47081	9.9151	0.83972
													211.252	0.61756						10.5848	47.4168	9.94132	5.47914	9.94239	0.84195
													211.782	0.61855						10.6115	47.4168	9.96866	5.48971	9.96966	0.84582
													212.328	0.61981						10.6382	47.4168	9.99852	5.50382	9.99867	0.84996
													212.909	0.62093						10.6657	47.7508	10.0244	5.52081	10.0252	0.85256
													213.44	0.62231						10.6952	47.7508	10.0526	5.52659	10.0552	0.85861
													213.987	0.62336						10.7219	48.0543	10.0818	5.53201	10.0817	0.86089
													214.583	0.62449						10.7495	48.6918	10.1083	5.53843	10.1091	0.86503
													215.114	0.62548						10.779	49.0257	10.1357	5.54904	10.1364	0.86694
													215.661	0.62663						10.8049	48.6918	10.1647	5.56119	10.1654	0.87113
													216.242	0.62759						10.8333	49.0257	10.1912	5.57499	10.192	0.87464
													216.772	0.62881						10.8627	49.3293	10.2185	5.58524	10.2218	0.8766
													217.319	0.6299						10.8886	49.6632	10.2483	5.59102	10.2483	0.8801
													217.915	0.63115						10.9162	49.9971	10.2748	5.59999	10.2756	0.88493
													218.445	0.6324						10.9454	50.3007	10.3024	5.61183	10.303	0.88652
													218.979	0.63362						10.9721	50.3007	10.3314	5.62371	10.332	0.89162
													219.576	0.63484						10.9996	50.6346	10.3579	5.6381	10.3585	0.8939
													220.106	0.63599						11.0271	50.6346	10.3852	5.64966	10.3886	0.89741
													220.653	0.63721						11.0554	51.2721	10.415	5.65736	10.4151	0.90128
													221.249	0.6384						11.0831	51.2721	10.4415	5.66346	10.4424	0.90351
													221.78	0.63949						11.1106	51.5757	10.4689	5.67371	10.4698	0.90829
													222.326	0.64061						11.139	51.5757	10.498	5.68682	10.4981	0.90961
													222.907	0.64176						11.1666	51.9096	10.5245	5.70125	10.5257	0.91343
													223.438	0.64288						11.1941	52.2435	10.5518	5.7115	10.553	0.9173
													223.985	0.6442						11.2225	52.2435	10.5816	5.71951	10.582	0.91985
													224.583	0.64532						11.2492	52.5471	10.6081	5.72948	10.6086	0.92336
													225.113	0.64641						11.2776	52.881	10.6357	5.74228	10.6385	0.92659
													225.66	0.64763						11.3068	53.1846	10.6647	5.75576	10.665	0.92882
													226.242	0.64871						11.3327	53.5185	10.6912	5.77115	10.6923	0.93301
													226.772	0.65						11.3603	53.5185	10.7185	5.78107	10.7197	0.93779
													227.319	0.65121						11.3903	53.822	10.7484	5.7894	10.7487	0.94262
													227.869	0.65228						11.4162	53.822	10.7743	5.79583	10.7752	0.94358
													228.437	0.65349						11.4437	54.4595	10.8024	5.80416	10.8051	0.9474
													228.984	0.65471						11.4738	54.4595	10.8315	5.81695	10.8316	0.95032
													229.582	0.65586						11.4997	54.7935	10.858	5.82624	10.8589	0.95382
													230.113	0.65714						11.5272	54.7935	10.8853	5.83653	10.8862	0.95865
													230.647	0.65817						11.5547	55.431	10.9152	5.84455	10.9152	0.96183
													231.244	0.65955						11.5831	55.7649	10.9409	5.8506	10.9417	0.96502
													231.774	0.66067						11.6109	55.7649	10.9691	5.86121	10.9716	0.96698
													232.321	0.66192						11.6386	56.0684	10.9981	5.87305	10.9981	0.97144
													232.918	0.66324						11.667	56.4024	11.0246	5.88393	11.0254	0.97499
													233.447	0.66436						11.6937	56.4024	11.052	5.89581	11.0552	0.97818
													233.995	0.66554						11.7221	56.7059	11.0818	5.90192	11.0816	0.97946
													234.575	0.66676						11.7505	57.0398	11.1075	5.90929	11.109	0.98396
													235.105	0.66801						11.7772	57.3434	11.1357	5.9189	11.138	0.98524
													235.652	0.66935						11.8047	57.3434	11.1647	5.93265	11.1645	0.99038
													236.249	0.67064						11.8339	57.3434	11.1912	5.94613	11.1918	0.99389
													236.779	0.67189						11.8607	57.6773	11.2185	5.95382	11.2216	0.99708
													237.313	0.6732						11.8882	58.3148	11.2484	5.96311	11.2481	1.00095
													237.911	0.67435						11.9175	58.6487	11.274	5.97145	11.2754	1.00414
													238.441	0.6758						11.9441	58.6487	11.3023	5.98556	11.3044	1.00832
													238.988	0.67702						11.9717	58.6487	11.3313	5.99644	11.331	1.01215
													239.534	0.67817						12.0008	58.6487	11.3578	6.00669	11.3583	1.0147
													240.115	0.67955						12.0276	58.9523	11.3852	6.0157	11.3883	1.01761
													240.646	0.68077						12.0551	59.2862	11.415	6.02372	11.4148	1.02144
													241.244	0.68202						12.0826	59.5898	11.4407	6.03364	11.4421	1.02308
													241.775	0.6833						12.111	59.9237	11.4691	6.04612	11.4712	1.0285
													242.321	0.68445						12.1386	59.5898	11.4981	6.05864	11.4977	1.03173
													242.918	0.68576						12.1664	59.9237	11.5246	6.06825	11.5251	1.03523
													243.448	0.68711						12.1948	60.5612	11.552	6.07722	11.5549	1.04006
													243.983	0.68826						12.2216	60.5612	11.5819	6.08491	11.5815	1.04293
													244.58	0.68977						12.2491	60.8951	11.6076	6.09261	11.6088	1.04871
													245.111	0.69086						12.2783	61.1987	11.6358	6.10158	11.6379	1.05222
													245.657	0.69224						12.3053	61.5326	11.6648	6.11474	11.6644	1.05541
													246.204	0.69352						12.3331	61.5326	11.6913	6.11346	11.6918	1.05896
													246.772	0.69477						12.3623	61.8362	11.7186	5.93525	11.7216	1.0631
													247.32	0.69615						12.389	62.1701	11.7485	5.70062	11.7481	1.06761
													247.871	0.69744						12.4166	62.4736	11.7741	5.64484	11.7756	1.07048
													248.452	0.69865						12.4458	62.4736	11.8025	5.6253	11.8046	1.07307
													248.982	0.70006						12.4728	62.8076	11.8314	5.6096	11.8312	1.07881
													249.58	0.70138						12.4994	63.1111	11.8579	5.60349	11.8585	1.08204
													250.111	0.70269						12.527	63.1111	11.8852	5.60031	11.8883	1.08682
													250.658	0.7041						12.5564	63.4451	11.9144	5.60094	11.9142	1.09292
													251.204	0.70525						12.5832	63.779	11.9408	5.60413	11.9424	1.09516
													251.785	0.7067						12.6107	63.779	11.9692	5.60991	11.9714	1.09934
													252.315	0.70798						12.6402	64.4165	11.9981	5.61215	11.998	1.10285
													252.913	0.70939						12.6661	64.72	12.0246	5.61825	12.0253	1.1064
													253.444	0.71083						12.6945	65.054	12.0519	5.62499	12.0551	1.10895
													253.99	0.71208						12.7239	65.054	12.0809	5.63682	12.0808	1.11246
													254.537	0.71336						12.7497	65.3575	12.1083	5.64484	12.109	1.11601
													255.117	0.71468						12.7774	65.3575	12.1356	5.65863	12.138	1.11983
													255.648	0.71593						12.8065	65.6914	12.1646	5.67275	12.1646	1.1237
													256.245	0.71734						12.8333	65.6914	12.191	5.68746	12.1919	1.12817
													256.775	0.71862						12.861	66.0254	12.2192	5.7048	12.2217	1.13363
													257.322	0.72						12.8904	66.3289	12.2474	5.72179	12.2473	1.13746
													257.918	0.72173						12.9171	66.9664	12.2748	5.73203	12.2755	1.14133
													258.447	0.72295						12.9438	67.3003	12.3021	5.7375	12.3045	1.14547
													258.981	0.72442						12.9738	67.6039	12.3311	5.74838	12.3311	1.15093
													259.578	0.72557						13.0005	67.9378	12.3576	5.76022	12.3584	1.15448
													260.108	0.72689						13.0272	68.2414	12.3858	5.76987	12.3883	1.15895
													260.654	0.72823						13.0548	68.2414	12.414	5.77625	12.414	1.1599
													261.251	0.72958						13.084	68.5753	12.4416	5.78813	12.4422	1.16537
													261.781	0.7309						13.1108	68.9092	12.4689	5.80156	12.4712	1.16855
													262.329	0.73243						13.1383	69.2128	12.4979	5.81631	12.4977	1.17306
													262.91	0.73381						13.1676	69.5467	12.5244	5.83234	12.5251	1.17657
													263.441	0.73525						13.1945	69.8503	12.5543	5.84582	12.5551	1.18139
													263.988	0.7367						13.2221	70.1842	12.5808	5.85766	12.5808	1.1849
													264.585	0.73795						13.2513	70.4878	12.6081	5.86758	12.609	1.18973
													265.115	0.73942						13.2783	70.4878	12.6354	5.88011	12.638	1.19451
													265.662	0.7407						13.305	70.8217	12.6644	5.89226	12.6645	1.19902
													266.242	0.74214						13.3326	71.1252	12.6909	5.90606	12.6919	1.20157
													266.772	0.74343						13.362	71.4592	12.7209	5.91535	12.7218	1.20575
													267.32	0.74487						13.3887	71.7931	12.7474	5.92787	12.7475	1.21054
													267.871	0.74628						13.4165	71.7931	12.7747	5.9413	12.7757	1.21409
													268.439	0.74756						13.4457	72.0967	12.802	5.95669	12.8047	1.22083
													268.987	0.74891						13.4716	72.4306	12.831	5.97176	12.8313	1.22114
													269.584	0.75032						13.5	73.0681	12.8575	5.9862	12.8586	1.22656
													270.114	0.75157						13.5292	73.3716	12.8876	5.99517	12.8885	1.23075
													270.647	0.75291						13.5551	73.7056	12.9141	6.00705	12.9142	1.23521
													271.244	0.75436						13.5826	74.0091	12.9414	6.02144	12.9424	1.23845
													271.774	0.75574						13.6127	74.0091	12.9687	6.0346	12.9713	1.24291
													272.32	0.75698						13.6386	74.0091	12.9978	6.04612	12.9978	1.24582
													272.917	0.75833						13.6661	74.677	13.0243	6.05286	13.0252	1.24901
													273.447	0.75965						13.6937	74.9805	13.0541	6.06761	13.055	1.2532
													273.994	0.76105						13.722	74.9805	13.0807	6.07626	13.0807	1.2583
													274.575	0.76234						13.7496	75.618	13.108	6.08942	13.1091	1.26185
													275.106	0.76369						13.7771	75.9519	13.1353	6.10222	13.1381	1.26631
													275.652	0.76522						13.8055	76.2555	13.1643	6.11378	13.1646	1.2705
													276.249	0.76666						13.8331	76.2555	13.1909	6.12339	13.1919	1.27369
													276.78	0.76817						13.8606	76.5894	13.2208	6.13395	13.2218	1.27979
													277.327	0.76955						13.8899	76.893	13.2473	6.15412	13.2474	1.28266
													277.908	0.77092						13.9166	77.2269	13.2746	6.16409	13.2757	1.28685
													278.44	0.77237						13.9442	77.5608	13.3019	6.17338	13.3047	1.28876
													278.987	0.77378						13.9737	77.8644	13.331	6.18458	13.3312	1.29391
													279.584	0.77529						13.9996	78.1983	13.3575	6.19934	13.3585	1.29964
													280.115	0.77676						14.0271	78.1983	13.3876	6.21441	13.3884	1.30383
													280.662	0.77823						14.0572	78.5019	13.4141	6.22948	13.4141	1.30766
													281.242	0.77977						14.0831	78.8358	13.4414	6.23654	13.4423	1.31185
													281.772	0.78118						14.1106	79.4733	13.4687	6.24551	13.4713	1.31663
													282.319	0.78266						14.1406	79.8072	13.4971	6.25671	13.4979	1.32177
													282.869	0.7841						14.1665	80.1108	13.5244	6.2721	13.5252	1.32596
													283.449	0.78551						14.194	80.1108	13.5543	6.28426	13.5544	1.32947
													283.997	0.78705						14.2216	80.7483	13.5808	6.29455	13.581	1.33202
													284.578	0.78856						14.25	81.0822	13.6081	6.30893	13.6091	1.33748
													285.108	0.79013						14.2777	81.0822	13.6354	6.31986	13.6381	1.34326
													285.655	0.7916						14.3055	81.3857	13.6637	6.33329	13.664	1.34709
													286.252	0.79301						14.3338	81.7197	13.691	6.34518	13.6924	1.35128
													286.782	0.79461						14.3606	82.3572	13.7209	6.35319	13.7214	1.35542
													287.316	0.79609						14.3881	82.6911	13.7474	6.36344	13.7479	1.35961
													287.913	0.79753						14.4173	82.9946	13.7747	6.37304	13.7752	1.36503
													288.443	0.79913						14.444	83.3286	13.802	6.38297	13.8051	1.36922
													288.99	0.80058						14.4716	83.6321	13.8302	6.39517	13.8308	1.374
													289.536	0.80201						14.5008	83.6321	13.8575	6.40669	13.859	1.37755
													290.104	0.80359						14.5276	83.966	13.8876	6.41566	13.888	1.38297
													290.651	0.80506						14.5551	84.2696	13.9141	6.42691	13.9145	1.38939
													291.248	0.80673						14.5843	84.6035	13.9414	6.44034	13.9419	1.39262
													291.778	0.80823						14.611	84.9071	13.9704	6.45414	13.9717	1.39804
													292.325	0.80965						14.6387	85.5749	13.9969	6.46311	13.9974	1.40095
													292.872	0.81122						14.6682	85.8785	14.0242	6.47112	14.0258	1.4051
													293.436	0.81276						14.6949	85.8785	14.0541	6.47818	14.0548	1.40833
													293.984	0.81436						14.7216	85.8785	14.0805	6.48906	14.0813	1.41343
													294.581	0.81586						14.7492	86.2124	14.1079	6.49967	14.1087	1.42017
													295.111	0.8174						14.7784	86.8499	14.1369	6.51087	14.1385	1.42531
													295.657	0.81891						14.8054	87.1535	14.1634	6.52239	14.1642	1.43041
													296.204	0.82035						14.8332	87.791	14.1916	6.52881	14.1924	1.43556
													296.767	0.82189						14.8626	87.791	14.2208	6.54165	14.2215	1.43843
													297.314	0.82349						14.8886	88.1249	14.2473	6.55609	14.248	1.4458
													297.912	0.82493						14.9161	88.1249	14.2746	6.57143	14.2753	1.45127
													298.442	0.82647						14.9437	88.7624	14.3037	6.583	14.3052	1.45509
													298.988	0.82795						14.972	88.7624	14.3302	6.59133	14.3309	1.45992
													299.585	0.82945						14.9996	89.3999	14.3575	6.59902	14.3591	1.46311
													300.099	0.83102						15.0271	89.3999	14.3874	6.60895	14.3881	1.46953
													300.662	0.83244						15.0556	89.7338	14.4139	6.62115	14.4146	1.47435
													301.243	0.83397						15.0831	90.0374	14.4413	6.63108	14.442	1.47881
													301.773	0.83551						15.1107	90.3713	14.4703	6.64005	14.4712	1.48332
													302.319	0.83705						15.1391	90.3713	14.4968	6.64774	14.4977	1.48747
													302.916	0.83901						15.1667	91.0088	14.5242	6.65608	14.5259	1.49325
													303.43	0.84058						15.1944	91.3427	14.554	6.66696	14.5548	1.49935
													303.994	0.84205						15.2228	91.6462	14.5806	6.68076	14.5807	1.50286
													304.575	0.84352						15.2495	92.2837	14.6079	6.68781	14.6089	1.50673
													305.106	0.8449						15.2771	92.6176	14.6369	6.69965	14.6378	1.51055
													305.654	0.84644						15.3071	92.9212	14.6634	6.71053	14.6643	1.5157
													306.251	0.84811						15.333	93.2551	14.6907	6.72051	14.6925	1.52111
													306.765	0.84955						15.3605	93.8926	14.7208	6.73011	14.7215	1.52467
													307.329	0.85135						15.3906	93.8926	14.7467	6.73749	14.748	1.53008
													307.909	0.85282						15.4165	94.2265	14.7748	6.74455	14.7754	1.53555
													308.439	0.85439						15.4441	94.5301	14.8038	6.75224	14.8044	1.54006
													308.986	0.85599						15.4716	94.864	14.8304	6.76121	14.831	1.54547
													309.57	0.85743						15.5	95.1676	14.8577	6.77146	14.8592	1.54998
													310.1	0.85907						15.5278	95.5015	14.8876	6.77915	14.8882	1.55444
													310.647	0.86067						15.5572	95.8051	14.9133	6.78621	14.9147	1.55736
													311.243	0.86227						15.5839	96.139	14.9415	6.79258	14.9421	1.56086
													311.773	0.86388						15.6106	96.7765	14.9705	6.80351	14.9711	1.56474
													312.32	0.86541						15.6381	97.1104	14.997	6.81503	14.9976	1.57079
													312.918	0.86692						15.6674	97.1104	15.0243	6.74423	15.0258	1.57339
													313.433	0.86852						15.6943	97.414	15.0542	6.40833	15.0548	1.58108
													313.998	0.86993						15.7221	97.7479	15.0798	6.2522	15.0813	1.58682
													314.578	0.87157						15.7515	98.3854	15.108	6.20284	15.1087	1.59196
													315.109	0.87307						15.7774	98.6889	15.137	6.18076	15.1377	1.59647
													315.656	0.87448						15.805	98.6889	15.1635	6.16569	15.1642	1.60125
													316.237	0.87606						15.8325	99.3568	15.1907	6.16086	15.1925	1.6064
													316.768	0.87753						15.8609	99.6603	15.2208	6.15799	15.2215	1.61022
													317.331	0.87904						15.8885	99.9943	15.2464	6.15991	15.248	1.61473
													317.911	0.88067						15.9161	100.632	15.2746	6.16214	15.2754	1.62115
													318.441	0.88211						15.9453	100.935	15.3036	6.16696	15.3044	1.62721
													318.988	0.88375						15.9722	101.269	15.33	6.17275	15.3309	1.63076
													319.585	0.88535						16	101.907	15.3582	6.17721	15.3591	1.63618
													320.099	0.88692						16.0283	101.907	15.3872	6.18076	15.3881	1.63973
													320.663	0.88862						16.0551	102.241	15.4137	6.1875	15.4146	1.64647
													321.243	0.89009						16.0834	102.878	15.441	6.1926	15.442	1.64997
													321.773	0.89166						16.1127	102.878	15.47	6.20029	15.471	1.65512
													322.319	0.89324						16.1385	103.182	15.4965	6.2099	15.4975	1.65831
													322.904	0.89481						16.1661	103.516	15.5247	6.21473	15.5259	1.66377
													323.434	0.89644						16.1961	104.153	15.5537	6.22402	15.5549	1.66919
													323.981	0.89798						16.222	104.487	15.5803	6.23203	15.5814	1.67433
													324.577	0.89955						16.2496	104.791	15.6076	6.24742	15.6088	1.6782
													325.107	0.90115						16.2771	105.428	15.6366	6.25735	15.6378	1.68394
													325.654	0.90279						16.3055	105.428	15.664	6.26345	15.6643	1.69036
													326.252	0.90445						16.3333	106.066	15.6915	6.27401	15.6925	1.69614
													326.765	0.90603						16.3627	106.399	15.7199	6.28107	15.7215	1.7022
													327.329	0.90753						16.3895	106.703	15.7473	6.29259	15.748	1.70575
													327.91	0.90916						16.4161	107.037	15.7746	6.30028	15.7753	1.71217
													328.44	0.91073						16.4436	107.674	15.8036	6.30479	15.8043	1.71536
													328.987	0.91234						16.4729	108.008	15.8302	6.31859	15.8308	1.72082
													329.572	0.91394						16.4996	108.646	15.8584	6.33106	15.8592	1.72592
													330.103	0.91541						16.5271	108.949	15.8865	6.34263	15.8882	1.73139
													330.649	0.91689						16.5564	109.283	15.914	6.35415	15.9148	1.73489
													331.247	0.9184						16.5833	109.587	15.9413	6.36344	15.9421	1.7394
													331.764	0.92						16.6111	109.921	15.9703	6.37883	15.9712	1.74805
													332.315	0.9216						16.6405	110.558	15.9968	6.3913	15.9977	1.75192
													332.911	0.92317						16.6664	110.892	16.025	6.40701	16.0259	1.75734
													333.441	0.92461						16.6939	111.196	16.0531	6.41762	16.0549	1.76153
													333.988	0.92615						16.7214	111.53	16.0805	6.42336	16.0815	1.76631
													334.585	0.92759						16.7506	112.167	16.1078	6.43715	16.1089	1.76922
													335.1	0.92923						16.7774	112.471	16.1368	6.44708	16.1379	1.7766
													335.664	0.9308						16.805	112.805	16.1633	6.45865	16.1644	1.78361
													336.245	0.9324						16.8344	113.442	16.1933	6.46602	16.1925	1.78748
													336.775	0.93394						16.8612	113.776	16.2198	6.47435	16.2215	1.79003
													337.322	0.93551						16.8889	114.414	16.2471	6.48811	16.2483	1.79518
													337.919	0.93705						16.9182	114.717	16.2744	6.50031	16.2757	1.80028
													338.432	0.93868						16.9441	115.355	16.3034	6.51183	16.3047	1.80606
													338.983	0.94022						16.9717	115.689	16.3299	6.52531	16.3312	1.81312
													339.58	0.94173						17.0017	116.326	16.3598	6.53236	16.3594	1.81794
													340.11	0.94339						17.0276	116.326	16.3863	6.54133	16.3877	1.82272
													340.658	0.94493						17.0551	116.66	16.4136	6.54967	16.4143	1.82628
													341.239	0.94663						17.0852	117.297	16.4409	6.56278	16.4424	1.83397
													341.769	0.94817						17.111	117.601	16.47	6.5753	16.4715	1.83843
													342.332	0.94971						17.1386	117.935	16.4973	6.5814	16.4979	1.84326
													342.912	0.95131						17.1661	118.572	16.5266	6.58974	16.5261	1.84968
													343.442	0.95304						17.1946	118.906	16.553	6.60189	16.5543	1.85605
													343.988	0.95477						17.2221	119.544	16.5804	6.61314	16.5816	1.85897
													344.586	0.95641						17.2497	119.847	16.6077	6.62466	16.609	1.86566
													345.099	0.95811						17.2781	120.181	16.6367	6.6375	16.638	1.87399
													345.65	0.95984						17.3056	120.485	16.6632	6.64679	16.6645	1.87818
													346.247	0.9615						17.3333	121.456	16.6931	6.65252	16.6927	1.88269
													346.765	0.96368						17.3617	121.79	16.7197	6.65958	16.7209	1.88779
													347.328	0.96538						17.3884	121.79	16.747	6.67306	16.7483	1.89262
													347.909	0.96705						17.4168	122.428	16.7743	6.68554	16.7756	1.8974
													348.439	0.96871						17.446	122.731	16.8034	6.69742	16.8046	1.90509
													348.986	0.97016						17.4719	123.065	16.8299	6.70735	16.8312	1.90769
													349.582	0.97192						17.4994	123.369	16.8598	6.71632	16.8593	1.91343
													350.096	0.97365						17.5295	124.037	16.8863	6.72884	16.8875	1.91889
													350.66	0.97532						17.5554	124.34	16.9136	6.74354	16.9149	1.92722
													351.241	0.97714						17.5829	124.674	16.9409	6.75575	16.9422	1.93173
													351.771	0.97888						17.6104	124.978	16.9699	6.7644	16.9712	1.93619
													352.318	0.98061						17.6388	125.615	16.9965	6.77496	16.9978	1.94452
													352.916	0.9824						17.6664	125.949	17.0266	6.78425	17.026	1.94999
													353.43	0.9841						17.694	126.587	17.0531	6.79295	17.0541	1.95541
													353.994	0.98583						17.7223	127.224	17.0804	6.80542	17.0817	1.95928
													354.574	0.98756						17.7499	127.862	17.1077	6.82177	17.109	1.96442
													355.104	0.98926						17.7775	128.195	17.1361	6.83297	17.138	1.96857
													355.651	0.99099						17.8058	128.499	17.1634	6.84262	17.1645	1.97499
													356.249	0.99256						17.8334	128.833	17.1933	6.85446	17.1943	1.9804
													356.763	0.99426						17.8611	129.137	17.2198	6.86698	17.2208	1.98682
													357.327	0.99586						17.8895	129.47	17.2471	6.8785	17.2481	1.98974
													357.908	0.99746						17.9162	129.804	17.2744	6.88939	17.2754	1.99839
													358.438	0.99923						17.9438	130.442	17.3025	6.90255	17.3044	2.00381
													358.985	1.00093						17.9738	130.442	17.3299	6.91311	17.3309	2.01214
													359.582	1.0024						17.9997	131.079	17.3598	6.91985	17.361	2.01665
													360.095	1.00423						18.0273	131.717	17.3863	6.92563	17.3875	2.02211
													360.659	1.00567						18.0574	132.051	17.4136	6.93683	17.4148	2.02817
													361.239	1.0074						18.0832	132.688	17.4409	6.9458	17.4421	2.03395
													361.769	1.00907						18.1108	132.992	17.4691	6.95705	17.4711	2.04069
													362.316	1.01064						18.1383	133.629	17.4964	6.96666	17.4976	2.04615
													362.913	1.01244						18.1667	133.963	17.5265	6.97594	17.5275	2.05157
													363.427	1.0141						18.1944	134.267	17.553	6.98683	17.554	2.05608
													363.991	1.01567						18.222	134.935	17.5804	6.99871	17.5813	2.06214
													364.572	1.01747						18.2504	135.238	17.6094	7.01278	17.6086	2.06951
													365.102	1.01894						18.2779	135.572	17.6359	7.02658	17.6377	2.07753
													365.649	1.02055						18.3055	136.21	17.6633	7.03778	17.6642	2.08235
													366.246	1.02228						18.3338	136.513	17.6931	7.04807	17.6941	2.08973
													366.76	1.02391						18.3605	136.847	17.7196	7.05799	17.7206	2.09387
													367.324	1.02577						18.3889	137.151	17.7469	7.06441	17.7481	2.10125
													367.905	1.0274						18.4173	137.485	17.776	7.07657	17.7755	2.10831
													368.435	1.0291						18.4441	137.818	17.8025	7.09069	17.8039	2.11409
													368.982	1.0308						18.4716	138.456	17.8298	7.09838	17.8314	2.11951
													369.579	1.03247						18.5016	139.093	17.8596	7.10253	17.8588	2.12433
													370.11	1.03442						18.5275	139.397	17.8861	7.116	17.8878	2.13043
													370.656	1.03602						18.5551	140.034	17.9135	7.12916	17.9143	2.13909
													371.238	1.03776						18.5843	140.368	17.9425	7.14419	17.9442	2.14614
													371.769	1.03952						18.6111	140.702	17.969	7.15448	17.9707	2.1532
													372.333	1.04106						18.6386	141.34	17.9964	7.16791	17.998	2.15862
													372.914	1.04279						18.6661	141.34	18.0264	7.17656	18.0253	2.166
													373.444	1.04458						18.6945	141.977	18.0529	7.18489	18.0543	2.17369
													373.991	1.04622						18.7222	142.281	18.0802	7.1971	18.0809	2.17947
													374.573	1.04798						18.7517	142.949	18.1093	7.20447	18.111	2.18457
													375.103	1.04955						18.7783	143.586	18.1358	7.20894	18.1375	2.18908
													375.666	1.05125						18.805	143.89	18.1632	7.21631	18.1649	2.19518
													376.247	1.05307						18.8326	144.224	18.193	7.22724	18.1921	2.2032
													376.776	1.0548						18.8618	144.861	18.2195	7.24003	18.2212	2.21057
													377.324	1.05644						18.8888	145.165	18.2468	7.24869	18.2477	2.21503
													377.904	1.0583						18.9166	145.165	18.2759	7.25861	18.2776	2.22177
													378.435	1.06003						18.946	145.499	18.3024	7.27113	18.3041	2.23011
													378.986	1.0617						18.9719	146.136	18.3297	7.28329	18.3314	2.23876
													379.584	1.06333						18.9994	146.774	18.3597	7.29741	18.3587	2.24581
													380.097	1.06509						19.0295	147.108	18.3856	7.30351	18.3877	2.2516
													380.661	1.06682						19.0554	147.411	18.4138	7.3112	18.4142	2.25447
													381.241	1.06849						19.0829	147.745	18.443	7.3189	18.4441	2.26025
													381.77	1.07013						19.1105	148.049	18.4695	7.32659	18.4706	2.26471
													382.334	1.07179						19.1397	148.716	18.4969	7.3362	18.4979	2.27145
													382.913	1.07346						19.1666	149.02	18.5259	7.34421	18.5252	2.27787
													383.444	1.07519						19.1944	149.354	18.5524	7.3551	18.5542	2.28201
													383.991	1.07692						19.2229	149.991	18.5798	7.26567	18.5808	2.29098
													384.572	1.07862						19.2496	150.629	18.6095	6.89453	18.6109	2.29963
													385.102	1.08048						19.2771	150.932	18.636	6.73717	18.6374	2.30801
													385.654	1.08215						19.3072	151.266	18.6635	6.6849	18.6647	2.31634
													386.252	1.08388						19.3331	151.6	18.6925	6.65799	18.692	2.32113
													386.766	1.08561						19.3607	151.904	18.7189	6.64101	18.7204	2.32627
													387.33	1.0874						19.3907	152.541	18.7471	6.63076	18.7478	2.33397
													387.909	1.08916						19.4166	153.179	18.776	6.62307	18.7777	2.34357
													388.44	1.09083						19.4442	153.816	18.8025	6.6176	18.8042	2.35254
													388.987	1.09292						19.4717	154.15	18.8299	6.61824	18.8315	2.35737
													389.585	1.09461						19.5001	154.484	18.8596	6.61824	18.8589	2.36538
													390.098	1.09654						19.5279	154.788	18.8853	6.61888	18.887	2.37048
													390.662	1.09823						19.5573	155.425	18.9137	6.62498	18.9144	2.38105
													391.242	1.09987						19.584	155.759	18.9426	6.63331	18.9443	2.38874
													391.772	1.10147						19.6107	155.759	18.9693	6.64101	18.9708	2.3958
													392.336	1.10317						19.6382	156.063	18.9966	6.64515	18.9981	2.40126
													392.916	1.1049						19.6674	156.397	19.0256	6.65157	19.0255	2.40768
													393.433	1.10667						19.6944	156.731	19.0522	6.6625	19.0537	2.4157
													393.997	1.10836						19.7222	157.034	19.0803	6.67274	19.0811	2.42403
													394.578	1.11019						19.7514	157.368	19.1093	6.68139	19.111	2.43077
													395.108	1.11195						19.7773	157.368	19.136	6.68617	19.1375	2.4391
													395.655	1.11368						19.8049	157.672	19.1633	6.69419	19.1648	2.44611
													396.24	1.11538						19.8349	158.006	19.1923	6.7032	19.1921	2.45317
													396.77	1.11708						19.8616	158.006	19.2188	6.71377	19.2202	2.46214
													397.321	1.11862						19.8883	158.006	19.2472	6.72305	19.2476	2.46856
													397.918	1.12035						19.9184	158.309	19.2761	6.72916	19.2774	2.47689
													398.431	1.12205						19.9454	158.643	19.3026	6.74004	19.3039	2.48236
													398.996	1.12362						19.9721	158.309	19.3299	6.75156	19.3314	2.49101
													399.575	1.12538						19.9996	158.006	19.3589	6.76249	19.3605	2.49775
													400.105	1.12689						20.0291	156.731	19.3863	6.77369	19.3869	2.50544
													400.669	1.12859						20.0549	154.15	19.4136	6.78106	19.4142	2.51473
													401.249	1.13022						20.0833	151.266	19.4427	6.79195	19.4441	2.52179
													401.78	1.13189						20.1127	149.991	19.4692	6.80256	19.4706	2.52948
													402.327	1.13356						20.1385	148.383	19.4991	6.8128	19.4979	2.5375
													402.909	1.13519						20.1661	146.47	19.5256	6.82564	19.5269	2.54515
													403.439	1.13676						20.1961	145.165	19.5529	6.83589	19.5534	2.55353
													404.002	1.1384						20.222	144.861	19.5802	6.84645	19.5807	2.55894
													404.582	1.1399						20.2495	144.527	19.6093	6.85833	19.6108	2.56728
													405.113	1.1416						20.2796	145.165	19.6358	6.86794	19.6373	2.57561
													405.661	1.14323						20.3054	145.499	19.6657	6.88073	19.6647	2.58522
													406.242	1.14468						20.3329	145.499	19.6922	6.89613	19.6937	2.59519
													406.772	1.14638						20.3604	145.165	19.7196	6.90897	19.7203	2.60156
													407.337	1.14795						20.3888	145.833	19.7469	6.91534	19.7476	2.61021
													407.917	1.14961						20.4163	146.136	19.7759	6.92404	19.7775	2.61695
													408.448	1.15134						20.4438	146.47	19.8024	6.93779	19.8039	2.62497
													408.995	1.15288						20.4722	146.774	19.8323	6.95063	19.8313	2.63457
													409.577	1.15439						20.4997	146.774	19.8588	6.96119	19.8603	2.64195
													410.107	1.15609						20.5272	147.411	19.8862	6.96984	19.8868	2.64965
													410.671	1.15766						20.5565	148.049	19.9135	6.97722	19.9141	2.65607
													411.252	1.15948						20.5834	148.049	19.9425	6.98842	19.944	2.66504
													411.783	1.16115						20.6109	148.383	19.969	7.00254	19.9705	2.6756
													412.33	1.16266						20.6401	148.716	19.9989	7.01793	19.998	2.6817
													412.911	1.16432						20.6668	148.716	20.0254	7.0253	20.0271	2.69035
													413.442	1.16586						20.6943	149.02	20.0527	7.03332	20.0536	2.699
													414.006	1.16763						20.7237	149.02	20.08	7.04452	20.081	2.70765
													414.585	1.16923						20.7496	149.657	20.109	7.05576	20.1108	2.71694
													415.115	1.17083						20.778	149.991	20.1355	7.06728	20.1367	2.72564
													415.662	1.1724						20.8074	150.295	20.1654	7.07562	20.1641	2.7317
													416.243	1.17397						20.8333	150.295	20.192	7.08459	20.1942	2.73843
													416.774	1.17554						20.8608	150.629	20.2193	7.09324	20.2206	2.74422
													417.325	1.17727						20.8908	151.266	20.2466	7.1064	20.248	2.75223
													417.921	1.17881						20.9167	151.904	20.2756	7.12115	20.277	2.76407
													418.434	1.18057						20.9442	152.238	20.3021	7.13107	20.3035	2.77272
													418.998	1.18227						20.9718	152.541	20.3322	7.14132	20.3308	2.78073
													419.578	1.184						21.0002	152.875	20.3587	7.1522	20.3606	2.78939
													420.107	1.1859						21.0277	153.179	20.3861	7.16217	20.3871	2.79999
													420.671	1.1875						21.0552	154.15	20.4134	7.17433	20.4147	2.81056
													421.251	1.18929						21.0836	154.15	20.4418	7.18458	20.4437	2.82017
													421.781	1.19106						21.1112	154.788	20.4694	7.19614	20.4702	2.82882
													422.328	1.19275						21.1387	154.788	20.4967	7.20384	20.4976	2.83747
													422.909	1.19458						21.1671	155.122	20.5257	7.21376	20.5274	2.84676
													423.439	1.19634						21.1947	155.425	20.5523	7.22624	20.5539	2.85737
													423.99	1.19788						21.2224	155.759	20.5822	7.2378	20.5813	2.8657
													424.575	1.19961						21.2508	156.063	20.6087	7.24805	20.6104	2.87499
													425.104	1.20115						21.2775	156.397	20.636	7.25961	20.6368	2.88173
													425.668	1.20285						21.3051	156.397	20.6634	7.27145	20.6642	2.88974
													426.247	1.20445						21.3351	156.731	20.6924	7.28361	20.694	2.9019
													426.777	1.20606						21.361	157.034	20.7189	7.29517	20.7205	2.91214
													427.324	1.20772						21.3885	157.368	20.7488	7.30287	20.7479	2.91697
													427.905	1.20929						21.4178	157.672	20.7753	7.30993	20.777	2.92689
													428.436	1.21096						21.4445	158.006	20.8026	7.31826	20.8035	2.93682
													429	1.21269						21.472	158.309	20.8299	7.32723	20.8308	2.94647
													429.579	1.21436						21.4996	158.309	20.8589	7.33779	20.8607	2.95481
													430.109	1.21602						21.528	158.643	20.8854	7.35127	20.8871	2.96214
													430.656	1.21779						21.5555	158.947	20.9155	7.36056	20.9147	2.97015
													431.236	1.21942						21.5831	159.28	20.942	7.36985	20.9437	2.9788
													431.783	1.22134						21.6114	159.918	20.9693	7.38619	20.9703	2.98845
													432.33	1.22295						21.639	159.918	20.9966	7.40222	20.9976	2.99742
													432.911	1.22474						21.6668	160.252	21.0256	7.41342	21.0274	3.00767
													433.441	1.22641						21.6952	160.555	21.0521	7.41952	21.0533	3.0176
													434.005	1.22849						21.7219	160.889	21.082	7.43041	21.0806	3.02625
													434.568	1.23022						21.7494	161.527	21.1086	7.43942	21.1105	3.03877
													435.103	1.23218						21.7786	161.83	21.1359	7.44999	21.137	3.04933
													435.666	1.23365						21.8054	162.498	21.1632	7.45959	21.1644	3.0583
													436.247	1.23519						21.8329	162.498	21.1922	7.46569	21.1917	3.06568
													436.777	1.23683						21.8629	163.136	21.2188	7.47339	21.2199	3.07688
													437.324	1.23843						21.8888	163.773	21.2488	7.48555	21.2481	3.08621
													437.905	1.24029						21.9163	164.411	21.2754	7.50189	21.2771	3.0955
													438.435	1.24192						21.9456	164.714	21.3027	7.51314	21.3037	3.10415
													438.999	1.24365						21.9722	165.048	21.3301	7.52147	21.331	3.11344
													439.58	1.24532						21.9998	165.382	21.3584	7.52981	21.3608	3.12305
													440.11	1.24689						22.0273	165.686	21.3857	7.5349	21.3865	3.13266
													440.657	1.24846						22.0556	166.02	21.4156	7.5487	21.4147	3.14099
													441.238	1.25003						22.0834	166.323	21.4421	7.5625	21.4438	3.149
													441.769	1.25147						22.1129	166.657	21.4694	7.57338	21.4703	3.15702
													442.333	1.25288						22.1396	166.961	21.4968	7.58171	21.4976	3.16662
													442.914	1.25436						22.1664	167.295	21.525	7.59132	21.5275	3.17723
													443.444	1.2558						22.1939	167.932	21.5524	7.60607	21.5532	3.18397
													443.992	1.25727						22.2231	168.266	21.5822	7.61727	21.5814	3.19326
													444.572	1.25852						22.25	168.266	21.6087	7.6221	21.6104	3.19932
													445.102	1.25997						22.2776	168.904	21.6361	7.63266	21.6369	3.20929
													445.666	1.26115						22.3068	168.904	21.6634	7.63908	21.6643	3.21985
													446.246	1.2625						22.3336	169.207	21.6915	7.6471	21.6942	3.23169
													446.776	1.26375						22.3611	169.207	21.7189	7.65957	21.7198	3.24066
													447.374	1.26493						22.3903	169.541	21.7488	7.66663	21.748	3.24968
													447.904	1.26615						22.4172	169.845	21.7753	7.67979	21.777	3.26056
													448.451	1.26727						22.444	170.178	21.8026	7.68298	21.8035	3.2708
													448.997	1.26849						22.474	170.816	21.83	7.69391	21.8308	3.27977
													449.577	1.26974						22.501	171.15	21.8581	7.61919	21.8609	3.28938
													450.106	1.27099						22.5277	171.15	21.8854	7.28202	21.8865	3.29771
													450.658	1.27246						22.5553	171.787	21.9155	7.12529	21.9147	3.30605
													451.239	1.27391						22.5848	172.091	21.9419	7.06728	21.9437	3.31793
													451.77	1.27532						22.6107	172.425	21.9692	7.03395	21.9702	3.32594
													452.334	1.27689						22.6391	173.062	21.9982	7.01474	21.9975	3.33683
													452.914	1.27823						22.6685	173.396	22.0246	7.00254	22.0274	3.34643
													453.445	1.27961						22.6944	173.7	22.0527	6.99967	22.053	3.35864
													453.993	1.28077						22.7219	174.034	22.0817	6.9958	22.0814	3.36665
													454.573	1.28208						22.7512	174.337	22.1081	6.99102	22.1105	3.37689
													455.103	1.28343						22.7779	174.337	22.1354	6.99871	22.137	3.39069
													455.667	1.2848						22.8054	174.671	22.1654	7.00158	22.1643	3.40349
													456.247	1.28602						22.8329	175.309	22.1911	7.00641	22.1942	3.41054
													456.776	1.28747						22.8613	175.946	22.2192	7.00317	22.2199	3.41983
													457.374	1.28868						22.889	176.584	22.2483	7.00959	22.2481	3.42593
													457.904	1.29006						22.9185	176.584	22.2747	7.01151	22.2771	3.43395
													458.451	1.29137						22.9452	176.918	22.302	7.01506	22.3037	3.44647
													458.997	1.29263						22.9719	177.221	22.3313	7.02403	22.331	3.45799
													459.578	1.29391						22.9994	177.555	22.3578	7.03268	22.3609	3.46823
													460.108	1.29509						23.0286	178.193	22.3859	7.04133	22.3865	3.47147
													460.706	1.29651						23.0556	178.496	22.4149	7.04647	22.4148	3.48877
													461.236	1.29791						23.0831	178.496	22.4416	7.05317	22.4438	3.49838
													461.782	1.29923						23.1124	178.83	22.4689	7.07147	22.4703	3.51053
													462.328	1.30054						23.1391	179.468	22.4979	7.07015	22.4976	3.52337
													462.909	1.30195						23.1666	179.801	22.5244	7.08299	22.5276	3.53171
													463.439	1.3033						23.1959	180.105	22.5528	7.08846	22.5532	3.54004
													463.991	1.30471						23.2228	180.105	22.5817	7.08941	22.5816	3.5506
													464.571	1.30612						23.2495	180.105	22.6081	7.09966	22.6106	3.5644
													465.101	1.3075						23.2796	180.743	22.6354	7.10703	22.6365	3.57624
													465.665	1.30888						23.3065	181.076	22.6645	7.11568	22.6649	3.58393
													466.233	1.31012						23.3335	181.38	22.6918	7.12242	22.6939	3.59486
													466.78	1.31154						23.3612	181.714	22.719	7.13331	22.7204	3.60734
													467.327	1.31282						23.3895	182.351	22.7481	7.14451	22.7477	3.6128
													467.908	1.31426						23.4163	182.989	22.7746	7.14997	22.7776	3.62819
													468.439	1.3157						23.4447	182.989	22.8044	7.15926	22.8032	3.64067
													469.003	1.31705						23.4739	183.323	22.831	7.16987	22.8314	3.65446
													469.566	1.31853						23.4997	183.626	22.8583	7.17337	22.8604	3.66407
													470.113	1.31993						23.5273	183.96	22.8856	7.17592	22.8869	3.67468
													470.659	1.32122						23.5574	184.932	22.9146	7.19195	22.9142	3.68875
													471.24	1.32266						23.5833	185.235	22.9411	7.19805	22.9443	3.69326
													471.77	1.324						23.6109	185.873	22.971	7.2067	22.97	3.70605
													472.334	1.32545						23.6384	186.51	22.9976	7.2144	22.9982	3.71921
													472.898	1.32695						23.6668	186.844	23.0251	7.22979	23.0272	3.73237
													473.444	1.32823						23.6943	187.178	23.0524	7.23748	23.0538	3.74516
													473.991	1.32958						23.7219	187.482	23.0814	7.24582	23.0811	3.758
													474.572	1.33087						23.7503	187.816	23.1079	7.26025	23.111	3.76825
													475.102	1.33214						23.7779	188.453	23.1378	7.27145	23.1366	3.78173
													475.667	1.33346						23.8054	189.091	23.1644	7.28106	23.1648	3.79293
													476.23	1.33474						23.8338	189.394	23.1917	7.29067	23.1938	3.80959
													476.777	1.33599						23.8614	190.062	23.219	7.29996	23.2203	3.81856
													477.374	1.33724						23.889	190.366	23.248	7.30833	23.2477	3.82753
													477.904	1.33846						23.9182	190.366	23.2746	7.31439	23.2776	3.8426
													478.45	1.34022						23.9441	191.003	23.3044	7.325	23.3032	3.85221
													478.996	1.34151						23.9725	191.337	23.331	7.33429	23.3316	3.86346
													479.56	1.34275						24.0019	191.641	23.3583	7.35031	23.3606	3.86888
													480.106	1.34394						24.0278	191.974	23.3856	7.36247	23.3865	3.8814
													480.657	1.34516						24.0554	192.278	23.4146	7.36953	23.4149	3.89451
													481.238	1.34644						24.0846	192.612	23.4411	7.37818	23.4438	3.90767
													481.769	1.34763						24.1113	192.946	23.4711	7.3897	23.4703	3.92179
													482.367	1.34881						24.139	193.583	23.4976	7.40541	23.4976	3.93586
													482.897	1.35006						24.1682	193.887	23.5249	7.4157	23.5275	3.95029
													483.443	1.35125						24.1949	194.524	23.5522	7.42403	23.5531	3.96217
													484.039	1.35234						24.2216	194.858	23.5812	7.43173	23.5815	3.97401
													484.57	1.35346						24.25	195.496	23.6085	7.43778	23.6105	3.99227
													485.116	1.35452						24.2783	195.496	23.6378	7.45158	23.637	4.00862
													485.697	1.35564						24.305	196.133	23.6643	7.45864	23.6644	4.02209
													486.228	1.35682						24.3335	196.771	23.6916	7.46761	23.6943	4.03494
													486.773	1.35782						24.3618	197.105	23.7189	7.4769	23.72	4.04614
													487.369	1.35891						24.3886	197.742	23.7473	7.4891	23.7481	4.06089
													487.899	1.35987						24.4162	197.742	23.7747	7.50126	23.7772	4.07692
													488.446	1.36083						24.4454	198.38	23.8046	7.51214	23.8037	4.09581
													489.026	1.36186						24.4721	199.017	23.8311	7.52593	23.831	4.11216
													489.556	1.36282						24.4997	199.655	23.8584	7.53618	23.8609	4.12532
													490.101	1.36388						24.5289	199.989	23.8858	7.54583	23.8866	4.14098
													490.652	1.36496						24.5556	199.989	23.914	7.55831	23.915	4.15992
													491.233	1.36596						24.5834	200.626	23.9413	7.56823	23.944	4.17272
													491.764	1.36718						24.6128	201.264	23.9712	7.57497	23.9699	4.18651
													492.363	1.36837						24.6396	201.597	23.9977	7.58394	23.9983	4.1984
													492.894	1.36952						24.6663	201.901	24.025	7.59647	24.0273	4.2157
													493.44	1.37077						24.6938	202.235	24.0523	7.61186	24.0538	4.23141
													493.988	1.37176						24.723	202.538	24.0805	7.62369	24.0811	4.24516
													494.568	1.37291						24.7498	202.872	24.1078	7.63908	24.111	4.25832
													495.099	1.37413						24.7773	202.872	24.1376	7.64997	24.1367	4.2692
													495.697	1.37535						24.8066	203.176	24.1641	7.66026	24.1649	4.28587
													496.228	1.37663						24.8335	203.844	24.1914	7.6756	24.1939	4.29903
													496.774	1.37788						24.8613	204.147	24.2188	7.68494	24.2203	4.31118
													497.32	1.37894						24.8907	204.481	24.2469	7.69486	24.2477	4.32179
													497.9	1.3801						24.9166	204.785	24.2751	7.70092	24.2775	4.33267
													498.431	1.38118						24.9441	205.119	24.3044	7.70961	24.3032	4.34679
													499.029	1.38244						24.9742	205.422	24.3309	7.72018	24.3314	4.3625
													499.56	1.38336						25.0001	205.756	24.3582	7.73202	24.3604	4.37752
													500.107	1.38423						25.0277	206.06	24.3873	7.74518	24.3869	4.39164
													500.654	1.38516						25.0552	206.394	24.4138	7.75865	24.4142	4.4032
													501.234	1.38609						25.0836	206.728	24.4411	7.76985	24.4443	4.41759
													501.765	1.38708						25.1111	207.365	24.471	7.78397	24.47	4.42852
													502.363	1.38817						25.1387	208.003	24.4975	7.79485	24.4982	4.44355
													502.893	1.38917						25.1679	208.003	24.5248	7.80605	24.5272	4.46281
													503.439	1.39013						25.1946	208.64	24.5539	7.81438	24.5537	4.47433
													504.036	1.39118						25.2224	208.64	24.5804	7.82208	24.581	4.48525
													504.565	1.39224						25.2517	209.278	24.6077	7.82754	24.6109	4.50128
													505.112	1.39324						25.2775	210.249	24.6375	7.83556	24.6366	4.51695
													505.692	1.39416						25.306	210.553	24.664	7.84967	24.6648	4.53234
													506.222	1.39516						25.3351	210.887	24.6915	7.85769	24.6939	4.54454
													506.768	1.39618						25.3611	211.19	24.7206	7.86825	24.7203	4.55797
													507.32	1.39724						25.3886	211.858	24.7471	7.88105	24.7477	4.57432
													507.888	1.39836						25.4186	212.161	24.7744	7.89389	24.7769	4.59166
													508.435	1.39942						25.4445	212.495	24.8042	7.91023	24.8034	4.61024
													509.036	1.40042						25.472	212.799	24.8307	7.92498	24.8316	4.61889
													509.566	1.40135						25.4996	213.133	24.8581	7.93268	24.8606	4.62946
													510.113	1.4024						25.528	213.436	24.8871	7.93942	24.8865	4.64038
													510.694	1.40343						25.5555	213.77	24.9136	7.94807	24.9149	4.65445
													511.224	1.40446						25.583	214.408	24.9409	7.95959	24.9439	4.67048
													511.771	1.40538						25.6114	214.742	24.971	7.96569	24.9704	4.6846
													512.368	1.40647						25.639	214.742	24.9968	7.97211	24.9978	4.69389
													512.898	1.4075						25.6665	215.045	25.025	7.9814	25.0276	4.71023
													513.444	1.40859						25.6958	215.683	25.054	7.99164	25.0533	4.72881
													514.024	1.40984						25.7225	216.017	25.0805	8.00608	25.0815	4.74101
													514.555	1.41106						25.7502	216.32	25.1078	8.02015	25.1105	4.7564
													515.101	1.41224						25.7795	216.32	25.1377	8.03012	25.137	4.77689
													515.651	1.4134						25.8054	217.292	25.1634	8.03909	25.1643	4.79743
													516.232	1.41461						25.8329	217.626	25.1916	8.0487	25.1942	4.81377
													516.763	1.41612						25.8631	217.929	25.2207	8.06313	25.2198	4.8375
													517.362	1.4174						25.8889	218.263	25.2472	8.0721	25.2482	4.85029
													517.894	1.41878						25.9165	218.567	25.2745	8.0772	25.2773	4.85958
													518.441	1.42019						25.9465	218.901	25.3043	8.08235	25.3038	4.86759
													518.987	1.42163						25.9724	219.204	25.33	8.08845	25.3311	4.8833
													519.568	1.42317						25.9999	219.842	25.3582	8.1006	25.3609	4.8955
													520.099	1.42471						26.0275	220.176	25.3872	8.11376	25.3866	4.91153
													520.697	1.42647						26.0559	220.813	25.4137	8.12114	25.4148	4.92724
													521.228	1.4284						26.0836	221.147	25.441	8.13107	25.4438	4.94099
													521.774	1.43006						26.1114	221.147	25.4709	8.14677	25.4703	4.95351
													522.321	1.43157						26.1398	221.785	25.4966	8.15415	25.4976	4.96726
													522.901	1.43298						26.1665	222.422	25.525	7.92175	25.5268	4.98361
													523.432	1.43445						26.194	223.059	25.5539	7.61409	25.5533	4.99773
													524.03	1.43596						26.2232	223.393	25.5804	7.52243	25.5815	5.00929
													524.561	1.43743						26.2499	224.031	25.6077	7.47658	25.6105	5.01731
													525.106	1.43885						26.2775	224.334	25.6377	7.45254	25.6364	5.03365
													525.703	1.44035						26.3068	225.306	25.6634	7.43587	25.6646	5.05032
													526.233	1.44176						26.3335	225.306	25.6915	7.4269	25.6936	5.06534
													526.767	1.44333						26.361	225.64	25.7205	7.41825	25.7201	5.07304
													527.365	1.44468						26.3902	226.277	25.7469	7.41984	25.7482	5.08269
													527.895	1.44586						26.4169	226.581	25.7751	7.42144	25.7772	5.0958
													528.441	1.44718						26.4446	226.915	25.8041	7.42467	25.8038	5.10992
													528.987	1.4482						26.4741	227.218	25.8306	7.42945	25.8311	5.12271
													529.555	1.44961						26.5008	227.218	25.858	7.43141	25.8602	5.13141
													530.102	1.45109						26.5275	227.552	25.887	7.4381	25.8867	5.14229
													530.699	1.45259						26.555	227.856	25.9135	7.44325	25.9149	5.15673
													531.228	1.4542						26.5843	228.524	25.9417	7.44967	25.944	5.17275
													531.775	1.45567						26.611	228.827	25.9706	7.45704	25.9705	5.19197
													532.322	1.45721						26.6386	229.161	25.9973	7.4641	25.9979	5.20577
													532.886	1.45881						26.6678	229.465	26.0247	7.47498	26.0269	5.2141
													533.434	1.46026						26.6945	229.799	26.0536	7.483	26.0535	5.22657
													534.031	1.46183						26.7221	230.102	26.0801	7.48587	26.0816	5.24228
													534.561	1.46343						26.7781	230.74	26.1085	7.49902	26.1106	5.25576
													535.107	1.46497						26.7781	230.74	26.1366	7.50895	26.1372	5.27753
													535.654	1.4667						26.8056	230.74	26.1639	7.51696	26.1645	5.29132
													536.217	1.4683						26.8349	230.102	26.1937	7.52339	26.1936	5.30416
													536.781	1.47013						26.8618	228.524	26.2202	7.52912	26.2201	5.31823
													537.361	1.47189						26.8885	225.306	26.2474	7.53814	26.2483	5.33426
													537.891	1.47362						26.9185	222.088	26.2747	7.54356	26.2773	5.34933
													538.438	1.47538						26.9454	219.204	26.3029	7.55417	26.3038	5.36121
													539.035	1.47711						26.9721	216.958	26.3302	7.55544	26.3312	5.3721
													539.549	1.47871						26.9996	215.683	26.3601	7.5615	26.3602	5.38011
													540.112	1.48051						27.0291	214.408	26.3865	7.57497	26.3868	5.39067
													540.693	1.48195						27.0557	213.133	26.4139	7.58617	26.415	5.40638
													541.223	1.48346						27.0833	211.524	26.4412	7.59487	26.444	5.42082
													541.77	1.48506						27.1127	210.887	26.4694	7.60639	26.4704	5.43493
													542.367	1.48654						27.1386	209.915	26.4975	7.61823	26.4978	5.44773
													542.881	1.48833						27.1669	209.278	26.5267	7.6333	26.5268	5.4628
													543.444	1.4899						27.1963	208.974	26.5532	7.641	26.5534	5.4801
													544.024	1.49157						27.2222	208.64	26.5805	7.6506	26.5815	5.4923
													544.554	1.49333						27.2497	208.003	26.6095	7.65543	26.6106	5.50032
													545.101	1.49509						27.2797	207.669	26.636	7.65702	26.637	5.51152
													545.702	1.49682						27.3056	207.365	26.6633	7.66599	26.6644	5.52436
													546.216	1.49872						27.3331	207.365	26.6933	7.67082	26.6934	5.53907
													546.779	1.50051						27.3631	207.365	26.7198	7.68234	26.7199	5.55254
													547.36	1.50243						27.3889	207.031	26.7472	7.68812	26.7483	5.56374
													547.89	1.50419						27.4164	207.031	26.7762	7.69996	26.7773	5.57882
													548.436	1.50596						27.4464	206.728	26.8028	7.7128	26.8038	5.59102
													549.022	1.50779						27.4722	206.728	26.8301	7.72177	26.8311	5.60286
													549.552	1.50929						27.4997	206.728	26.8599	7.73621	26.8601	5.61984
													550.099	1.51106						27.5297	207.031	26.8864	7.74804	26.8867	5.63332
													550.696	1.51272						27.5556	207.031	26.9138	7.75478	26.9151	5.64675
													551.226	1.51452						27.5831	206.728	26.9428	7.7612	26.9441	5.65672
													551.773	1.51634						27.6131	206.06	26.9693	7.76794	26.9706	5.67626
													552.355	1.51821						27.6397	206.394	26.9966	7.77723	26.9979	5.69679
													552.886	1.51994						27.6664	206.728	27.0265	7.78811	27.0269	5.71086
													553.432	1.52192						27.694	206.728	27.053	7.7974	27.0535	5.72179
													554.03	1.52362						27.7234	206.728	27.0805	7.80733	27.0816	5.73681
													554.56	1.52558						27.7501	206.728	27.1095	7.81056	27.1107	5.74997
													555.107	1.52743						27.7777	207.031	27.1361	7.82499	27.1372	5.76887
													555.688	1.52926						27.8071	207.031	27.1635	7.83779	27.1646	5.78139
													556.218	1.53118						27.833	207.365	27.1933	7.8458	27.1936	5.79487
													556.765	1.53295						27.8613	207.365	27.2192	7.85769	27.2201	5.80575
													557.361	1.53506						27.8907	207.365	27.2466	7.86506	27.2485	5.82019
													557.891	1.53696						27.9166	207.365	27.2766	7.87595	27.2769	5.83362
													558.438	1.53891						27.9449	207.669	27.3031	7.88555	27.3034	5.84455
													559.036	1.54077						27.9743	207.669	27.3305	7.90031	27.3318	5.85957
													559.549	1.54279						28.0001	208.306	27.3595	7.9131	27.3608	5.88106
													560.113	1.54468						28.0277	208.306	27.386	7.92243	27.3873	5.89486
													560.694	1.5468						28.0835	208.003	27.4134	7.93268	27.4147	5.91312
													561.224	1.54865						28.0835	208.003	27.4432	7.94006	27.4437	5.92946
													561.77	1.55057						28.1111	208.306	27.4697	7.94643	27.4703	5.94098
													562.355	1.55246						28.1385	208.003	27.497	7.95672	27.4984	5.95287
													562.886	1.55439						28.1669	208.003	27.526	7.9641	27.5274	5.96794
													563.433	1.55638						28.1944	208.003	27.5525	7.97275	27.5539	5.98875
													564.029	1.5583						28.222	208.003	27.5799	7.98395	27.5813	6.00446
													564.547	1.56074						28.2503	208.306	27.6099	7.99515	27.6102	6.02627
													565.11	1.56275						28.2779	208.306	27.6365	8.00672	27.6368	6.04421
													565.691	1.565						28.3054	208.64	27.6638	8.0176	27.6652	6.05737
													566.221	1.56692						28.3338	208.64	27.6928	8.03012	27.6942	6.07143
													566.768	1.56884						28.3615	208.974	27.7193	8.04005	27.7207	6.09452
													567.365	1.57064						28.3892	208.974	27.7466	8.05448	27.748	6.1115
													567.879	1.57266						28.4175	208.974	27.7765	8.06536	27.777	6.12594
													568.443	1.57455						28.4442	208.974	27.803	8.07051	27.8036	6.13586
													569.024	1.57663						28.4726	209.278	27.8303	8.08235	27.8317	6.14934
													569.554	1.57881						28.5009	209.612	27.8593	8.09614	27.8607	6.16856
													570.101	1.58096						28.5276	209.612	27.8858	8.10543	27.8872	6.18586
													570.687	1.58311						28.5559	209.915	27.914	8.11313	27.9146	6.20384
													571.218	1.58516						28.5851	210.249	27.943	8.12273	27.9436	6.21664
													571.765	1.58715						28.611	210.887	27.9696	8.13589	27.9701	6.23139
													572.362	1.58932						28.6385	210.887	27.9969	8.14614	27.9985	6.2471
													572.892	1.59144						28.6686	210.887	28.0268	8.15798	28.0269	6.2609
													573.439	1.59349						28.6945	211.19	28.0525	8.17145	28.0534	6.27465
													574.02	1.59557						28.722	211.19	28.0807	8.17851	28.0818	6.28362
													574.551	1.59756						28.7496	211.524	28.1097	8.1878	28.1108	6.2971
													575.097	1.59965						28.778	211.858	28.1363	8.1955	28.1373	6.3144
													575.695	1.6015						28.8055	211.858	28.1637	8.2051	28.1647	6.33106
													576.225	1.60349						28.8331	211.858	28.1935	8.21439	28.1937	6.35765
													576.772	1.60538						28.8615	211.858	28.2192	8.225	28.2202	6.37691
													577.353	1.60721						28.8892	211.858	28.2474	8.23365	28.2484	6.39485
													577.884	1.6091						28.9169	212.161	28.2764	8.23588	28.2775	6.41471
													578.43	1.61099						28.9453	212.495	28.3029	8.24485	28.304	6.424
													579.026	1.61285						28.972	212.799	28.3303	8.25929	28.3313	6.44389
													579.556	1.61464						29.0004	213.133	28.3601	8.26889	28.3604	6.45701
													580.103	1.61641						29.0287	213.133	28.3858	8.27882	28.3869	6.47176
													580.701	1.61827						29.0555	213.436	28.414	8.28715	28.4151	6.48651
													581.215	1.62029						29.083	213.77	28.443	8.29262	28.4441	6.49967
													581.778	1.62212						29.1123	214.074	28.4695	8.30637	28.4706	6.52144
													582.36	1.62401						29.139	214.408	28.4969	8.31698	28.4979	6.53428
													582.89	1.62589						29.1665	214.742	28.5267	8.32563	28.5269	6.54967
													583.437	1.62782						29.1965	215.045	28.5524	8.33141	28.5535	6.56761
													584.021	1.62971						29.2224	215.045	28.5806	8.34197	28.5818	6.57944
													584.551	1.63157						29.2499	215.379	28.6096	8.35158	28.6109	6.59452
													585.114	1.6333						29.2792	215.379	28.6361	8.35928	28.6374	6.61505
													585.693	1.63516						29.3059	215.683	28.6635	8.36825	28.6647	6.62498
													586.223	1.63695						29.3336	215.683	28.6933	8.37945	28.6937	6.63909
													586.77	1.63894						29.3631	215.683	28.719	8.39101	28.7202	6.65284
													587.354	1.6409						29.3898	216.017	28.7472	8.40221	28.7483	6.66823
													587.884	1.64282						29.4164	216.32	28.7763	8.41214	28.7773	6.68044
													588.431	1.6448						29.444	216.654	28.8028	8.42015	28.804	6.69487
													589.028	1.6467						29.4732	216.654	28.8301	8.42657	28.8314	6.71987
													589.545	1.64875						29.5002	216.958	28.8593	8.43746	28.8604	6.73653
													590.109	1.6507						29.528	216.958	28.8858	8.44743	28.8869	6.75192
													590.69	1.65256						29.5572	217.292	28.9139	8.45221	28.9151	6.77305
													591.22	1.65455						29.5831	217.626	28.9429	8.45831	28.9434	6.79099
													591.767	1.65644						29.6107	217.626	28.9696	8.466	28.9708	6.80192
													592.364	1.65836						29.6408	217.626	28.997	8.47529	28.9981	6.81731
													592.878	1.66038						29.6666	217.929	29.026	8.48171	29.0271	6.8317
													593.442	1.66218						29.6942	218.263	29.0525	8.47147	29.0536	6.84326
													594.023	1.66407						29.7218	218.901	29.0807	8.20542	29.0818	6.85669
													594.553	1.66596						29.751	218.901	29.1097	7.94165	29.11	6.87595
													595.1	1.66782						29.7778	219.204	29.1361	7.86921	29.1374	6.8923
													595.697	1.66984						29.8054	219.204	29.1634	7.82978	29.1647	6.90478
													596.211	1.67179						29.8348	219.538	29.1924	7.80446	29.1937	6.92404
													596.775	1.67362						29.8616	220.176	29.2189	7.78843	29.2202	6.93715
													597.355	1.67551						29.8892	220.176	29.2471	7.77819	29.2484	6.94453
													597.885	1.67737						29.9186	220.176	29.276	7.76858	29.2766	6.95509
													598.431	1.67932						29.9445	220.51	29.3025	7.76216	29.304	6.97849
													599.028	1.68128						29.9721	220.813	29.3306	7.7663	29.3313	6.99516
													599.559	1.68304						30.0021	221.451	29.3588	7.77113	29.3604	7.01055
													600.106	1.68503						30.028	221.451	29.3861	7.77177	29.3869	7.02785
													600.687	1.68689						30.0555	221.785	29.4134	7.77209	29.4151	7.04515
													601.218	1.68884						30.0856	222.422	29.4423	7.77596	29.4432	7.05444
													601.781	1.6908						30.1115	222.756	29.4697	7.78556	29.4706	7.06856
													602.362	1.69256						30.1389	223.059	29.4969	7.79613	29.498	7.09711
													602.893	1.69461						30.1665	223.393	29.5251	7.80318	29.527	7.10448
													603.439	1.69653						30.1949	224.031	29.5524	7.80669	29.5535	7.11054
													604.019	1.69859						30.2227	224.031	29.5825	7.80801	29.5836	7.12561
													604.55	1.70064						30.2504	224.334	29.6089	7.8173	29.6101	7.14068
													605.1	1.70247						30.2788	224.972	29.6362	7.83137	29.6374	7.15288
													605.697	1.70452						30.3055	224.972	29.6652	7.83428	29.6647	7.16504
													606.211	1.70647						30.3331	224.972	29.6916	7.8362	29.6937	7.18489
													606.775	1.70833						30.3623	224.972	29.7197	7.84198	29.7202	7.20124
													607.356	1.71032						30.3893	225.64	29.7487	7.84967	29.7501	7.22209
													607.886	1.71215						30.417	225.943	29.7751	7.85673	29.7766	7.24741
													608.433	1.71401						30.4465	225.943	29.8024	7.86953	29.8039	7.25993
													609.03	1.71602						30.4723	225.943	29.8321	7.88396	29.8312	7.27273
													609.56	1.71785						30.4999	226.581	29.8578	7.89134	29.8602	7.29422
													610.107	1.71987						30.5274	226.581	29.8862	7.89871	29.8868	7.31439
													610.689	1.72237						30.5566	226.915	29.9152	7.90641	29.9167	7.33301
													611.22	1.72432						30.5834	227.552	29.9416	7.90959	29.9432	7.34899
													611.783	1.72654						30.611	227.856	29.9689	7.91538	29.9705	7.37144
													612.364	1.72839						30.6404	228.19	29.9981	7.92753	29.9978	7.39102
													612.895	1.73022						30.6671	228.19	30.0246	7.93555	30.0268	7.40413
													613.442	1.73234						30.6949	228.19	30.0528	7.94292	30.0533	7.43396
													614.024	1.73426						30.7241	228.827	30.0818	7.94807	30.0834	7.46023
													614.554	1.73644						30.75	229.161	30.1085	7.958	30.1099	7.47594
													615.117	1.73849						30.7784	229.161	30.1359	7.96697	30.1372	7.49388
													615.697	1.74041						30.8076	229.465	30.1649	7.97721	30.1645	7.51246
													616.228	1.74247						30.8335	229.799	30.1915	7.98814	30.1935	7.53235
													616.774	1.74439						30.861	230.102	30.2197	7.99743	30.2201	7.55767
													617.356	1.74637						30.8911	230.102	30.2486	8.00895	30.2499	7.57306
													617.887	1.7484						30.9169	230.74	30.2751	8.02083	30.2764	7.58941
													618.438	1.75032						30.9445	230.74	30.3025	8.03012	30.304	7.60061
													619.035	1.75224						30.972	231.074	30.3315	8.0375	30.3313	7.6221
													619.548	1.75407						31.0004	231.074	30.358	8.05416	30.3597	7.64582
													620.112	1.7559						31.0282	231.711	30.3862	8.06664	30.3873	7.66217
													620.692	1.75769						31.056	231.711	30.4152	8.07788	30.4146	7.67496
													621.222	1.75952						31.0844	231.711	30.4417	8.08458	30.4436	7.69131
													621.77	1.76138						31.1111	232.045	30.4691	8.09742	30.4701	7.71344
													622.367	1.76327						31.1386	232.349	30.4981	8.11021	30.5	7.73589
													622.897	1.76509						31.1679	232.682	30.5247	8.12018	30.5265	7.75993
													623.445	1.76682						31.1946	232.986	30.5528	8.12788	30.5538	7.77946
													624.026	1.76869						31.2221	232.986	30.5818	8.13653	30.5812	7.79262
													624.557	1.77058						31.2513	233.624	30.6083	8.14582	30.6101	7.8096
													625.121	1.77253						31.278	233.957	30.6357	8.15574	30.6366	7.83365
													625.702	1.77433						31.3055	233.957	30.6647	8.16535	30.6667	7.85286
													626.232	1.77628						31.3347	234.291	30.6912	8.17337	30.6932	7.86825
													626.779	1.77827						31.3614	234.929	30.7196	8.17851	30.7205	7.88237
													627.361	1.78026						31.3891	234.929	30.7486	8.18461	30.7479	7.89452
													627.892	1.7823						31.4183	235.566	30.7752	8.19868	30.7769	7.90577
													628.456	1.78423						31.445	236.204	30.8026	8.20865	30.8035	7.92658
													629.036	1.78618						31.4726	236.204	30.8316	8.2173	30.8333	7.94743
													629.566	1.78814						31.5018	236.538	30.8581	8.224	30.8599	7.96246
													630.112	1.7901						31.5285	236.841	30.8863	8.23397	30.8872	7.98044
													630.692	1.79221						31.5552	237.175	30.9153	8.25095	30.9145	7.99388
													631.223	1.79429						31.5836	237.479	30.9418	8.26279	30.9435	8.0099
													631.773	1.79634						31.612	238.116	30.9692	8.26985	30.9701	8.02853
													632.358	1.79836						31.6387	238.754	30.9982	8.27627	31	8.03973
													632.888	1.80032						31.6662	238.754	31.0248	8.28428	31.0265	8.05735
													633.451	1.8024						31.6955	239.088	31.0529	8.29357	31.054	8.06987
													634.03	1.80445						31.7225	239.422	31.0819	8.30191	31.0813	8.09004
													634.561	1.80641						31.7502	239.725	31.1086	8.3096	31.1096	8.11089
													635.108	1.80846						31.7797	239.725	31.136	8.32016	31.137	8.1221
													635.688	1.81038						31.8056	240.059	31.165	8.3285	31.1644	8.1394
													636.218	1.81247						31.8331	240.697	31.1916	8.33778	31.1934	8.15993
													636.782	1.81461						31.8632	241.334	31.2198	8.34839	31.2207	8.1801
													637.361	1.81663						31.8899	241	31.2488	8.36087	31.2481	8.20606
													637.891	1.81865						31.9166	241.334	31.2753	8.37499	31.2762	8.22368
													638.438	1.82073						31.9442	241.638	31.3027	8.38268	31.3036	8.24003
													639.018	1.82276						31.9736	242.305	31.3317	8.38878	31.3335	8.26311
													639.565	1.82487						32.0003	242.609	31.3582	8.39775	31.36	8.27691
													640.112	1.82689						32.0281	242.943	31.3864	8.40832	31.3873	8.29708
													640.692	1.82897						32.0574	243.247	31.4154	8.4192	31.4147	8.31151
													641.222	1.83093						32.0833	243.884	31.4419	8.43044	31.4428	8.32239
													641.773	1.83288						32.1109	244.218	31.4692	8.43782	31.4702	8.33555
													642.355	1.83494						32.141	244.218	31.4982	8.44807	31.5	8.34675
													642.886	1.83683						32.1669	244.522	31.5255	8.45927	31.5265	8.36825
													643.449	1.83868						32.1944	244.855	31.5531	8.46919	31.5538	8.3881
													644.03	1.84061						32.222	245.189	31.5814	8.47625	31.5811	8.39903
													644.56	1.84237						32.2503	245.493	31.6088	8.48299	31.6093	8.41601
													645.106	1.84417						32.2779	245.827	31.6361	8.49419	31.6367	8.42625
													645.687	1.84618						32.3054	245.827	31.6651	8.5022	31.6668	8.44902
													646.234	1.84798						32.3339	246.13	31.6916	8.51377	31.6933	8.47593
													646.78	1.84993						32.3616	246.768	31.7198	8.52529	31.7206	8.49291
													647.36	1.85176						32.3894	246.768	31.748	8.53521	31.7496	8.50767
													647.89	1.85372						32.4178	247.102	31.7754	8.54455	31.7761	8.51919
													648.441	1.8557						32.4445	247.739	31.8027	8.55766	31.8034	8.54387
													649.023	1.85753						32.4721	247.739	31.8317	8.56823	31.8333	8.56791
													649.553	1.85939						32.5013	248.073	31.8582	8.57852	31.8598	8.58425
													650.117	1.86135						32.5282	248.377	31.8864	8.57915	31.8871	8.59869
													650.697	1.86317						32.5557	248.711	31.9147	8.58749	31.9162	8.60702
													651.227	1.86526						32.585	249.014	31.942	8.59678	31.9427	8.6256
													651.774	1.86711						32.6119	249.014	31.9693	8.60574	31.97	8.64773
													652.356	1.86894						32.6395	249.652	31.9983	8.61567	31.9999	8.66375
													652.887	1.8708						32.6687	249.652	32.0248	8.61954	32.0264	8.68365
													653.45	1.87266						32.6956	249.986	32.053	8.62979	32.0537	8.70127
													654.031	1.87471						32.7223	250.32	32.0812	8.64035	32.0827	8.72436
													654.562	1.87721						32.7499	250.32	32.1085	8.65223	32.1092	8.74999
													655.109	1.87923						32.7794	250.32	32.1358	8.66439	32.1365	8.76761
													655.69	1.88144						32.8061	250.957	32.1648	8.6724	32.1666	8.78009
													656.22	1.88321						32.8339	250.957	32.1922	8.67914	32.193	8.79808
													656.783	1.88509						32.8631	251.261	32.2195	8.68971	32.2204	8.81406
													657.363	1.88708						32.889	251.595	32.2477	8.69804	32.2495	8.83427
													657.893	1.88881						32.9165	251.898	32.275	8.71056	32.276	8.85736
													658.441	1.89099						32.9466	252.232	32.3048	8.71534	32.3033	8.87498
													659.022	1.89291						32.9724	252.536	32.3313	8.72176	32.3332	8.89069
													659.552	1.8949						33	252.536	32.3586	8.72914	32.3597	8.90767
													660.116	1.89686						33.03	252.536	32.3859	8.73524	32.387	8.92657
													660.696	1.89869						33.0559	253.203	32.4141	8.74772	32.416	8.95157
													661.227	1.90067						33.0834	253.507	32.4414	8.75414	32.4425	8.97115
													661.774	1.90279						33.111	253.841	32.4713	8.76311	32.4698	8.98298
													662.355	1.90474						33.1394	253.841	32.4977	8.76953	32.4999	8.99423
													662.886	1.90673						33.1669	253.841	32.5251	8.77945	32.5258	9.00703
													663.449	1.90856						33.1944	254.145	32.5524	8.78974	32.5539	9.03011
													664.029	1.91048						33.2228	254.145	32.5806	8.79739	32.5829	9.04996
													664.559	1.91243						33.2504	254.478	32.608	8.80609	32.6094	9.06663
													665.156	1.91416						33.2779	254.782	32.638	8.81246	32.6367	9.08493
													665.686	1.91606						33.3071	255.116	32.6645	8.81729	32.6666	9.09677
													666.233	1.91791						33.3338	255.116	32.6919	8.82371	32.6923	9.11535
													666.779	1.91952						33.3616	255.419	32.7209	8.65192	32.7205	9.13525
													667.36	1.92128						33.3909	255.753	32.7474	8.3234	32.7495	9.14358
													667.89	1.92311						33.4168	255.753	32.7746	8.21826	32.776	9.15191
													668.442	1.92497						33.4443	256.087	32.8044	8.16344	32.8034	9.16311
													669.023	1.92689						33.4744	256.391	32.8308	8.13812	32.8333	9.17882
													669.554	1.92878						33.5003	257.028	32.8583	8.12082	32.8589	9.19485
													670.118	1.93057						33.5278	257.028	32.8873	8.11376	32.8871	9.21056
													670.686	1.93259						33.5579	257.666	32.9138	8.10543	32.9162	9.22627
													671.232	1.93448						33.5837	258	32.9411	8.09742	32.9427	9.24166
													671.779	1.93644						33.6113	258.303	32.9711	8.09678	32.97	9.26055
													672.359	1.93824						33.6388	258.303	32.9969	8.0971	32.9999	9.27722
													672.889	1.93993						33.6672	258.637	33.0251	8.09933	33.0256	9.28619
													673.452	1.94166						33.695	258.971	33.0541	8.10224	33.0538	9.29643
													674.015	1.94339						33.7227	259.275	33.0805	8.1032	33.0828	9.31569
													674.562	1.94528						33.7511	259.609	33.1079	8.10575	33.1094	9.33395
													675.107	1.94718						33.7778	260.246	33.1377	8.11121	33.1367	9.35736
													675.688	1.94894						33.8053	260.246	33.1633	8.11791	33.1666	9.37047
													676.219	1.95074						33.8346	260.55	33.1917	8.12178	33.1923	9.3849
													676.783	1.95253						33.8613	260.55	33.2207	8.12178	33.2205	9.40125
													677.347	1.95429						33.8888	260.55	33.2472	8.12947	33.2495	9.41728
													677.894	1.95619						33.9181	260.55	33.2745	8.13557	33.276	9.43749
													678.441	1.95782						33.9448	260.884	33.3045	8.14227	33.3033	9.45029
													679.021	1.95955						33.9723	261.218	33.3302	8.14773	33.3333	9.46568
													679.552	1.96118						34.0015	260.884	33.3583	8.1516	33.359	9.47852
													680.116	1.96298						34.0282	261.218	33.3873	8.15766	33.3872	9.49227
													680.68	1.96484						34.056	261.521	33.4137	8.17018	33.4162	9.50925
													681.227	1.9666						34.0854	261.521	33.4419	8.1801	33.4427	9.53748
													681.823	1.9684						34.1121	261.521	33.4709	8.18202	33.4701	9.55702
													682.353	1.97006						34.1389	261.521	33.4973	8.18652	33.4999	9.56535
													682.899	1.97176						34.1664	261.855	33.5246	8.19741	33.5256	9.58461
													683.446	1.97349						34.1956	262.159	33.5536	8.20701	33.5538	9.60833
													684.01	1.97522						34.2226	262.796	33.5809	8.2112	33.5827	9.62691
													684.558	1.97686						34.2501	262.796	33.6083	8.21535	33.6092	9.64581
													685.154	1.97856						34.2794	263.13	33.6372	8.22145	33.6366	9.66056
													685.684	1.98025						34.3053	263.434	33.6638	8.22914	33.6667	9.67531
													686.23	1.98195						34.3337	263.768	33.6937	8.24003	33.6924	9.69453
													686.777	1.98359						34.363	264.101	33.7202	8.24931	33.7206	9.72048
													687.34	1.98522						34.3888	264.101	33.7475	8.25414	33.7496	9.73651
													687.888	1.98682						34.4164	264.405	33.7748	8.2596	33.7762	9.75062
													688.439	1.98846						34.4464	264.405	33.8039	8.26953	33.8035	9.76342
													689.02	1.99019						34.4732	264.739	33.8304	8.27978	33.8334	9.78045
													689.551	1.99195						34.4998	265.043	33.8603	8.28683	33.8591	9.79743
													690.148	1.99359						34.5299	265.376	33.8868	8.29803	33.8873	9.8314
													690.678	1.99532						34.5569	265.68	33.9141	8.30637	33.9163	9.8487
													691.225	1.99686						34.5836	266.317	33.9414	8.31279	33.9427	9.85799
													691.771	1.99852						34.6111	266.651	33.9704	8.31698	33.9701	9.87884
													692.352	2.00029						34.6406	266.651	33.9969	8.32626	33.9999	9.90061
													692.883	2.00208						34.6665	266.651	34.0268	8.33619	34.0256	9.92146
													693.481	2.00388						34.6949	266.985	34.0533	8.34776	34.054	9.93075
													694.011	2.00561						34.7243	266.985	34.0808	8.35641	34.083	9.95028
													694.557	2.00727						34.7502	266.985	34.1081	8.36761	34.1088	9.97018
													695.153	2.009						34.7777	267.289	34.1365	8.37435	34.137	9.97979
													695.683	2.01067						34.8078	267.289	34.1638	8.38555	34.166	9.99035
													696.23	2.0123						34.8337	267.623	34.1937	8.38942	34.1925	10.0083
													696.81	2.01429						34.8613	267.926	34.2202	8.39643	34.2206	10.015
													697.34	2.01628						34.8888	267.926	34.2475	8.4019	34.2497	10.026
													697.886	2.01868						34.9172	267.623	34.2748	8.40895	34.2762	10.0587
													698.436	2.02083						34.945	267.926	34.303	8.41569	34.3036	10.065
													699.016	2.02272						34.9744	267.926	34.3303	8.42562	34.3327	10.0769
													699.547	2.02429						35.0011	267.926	34.3602	8.43459	34.3592	10.0913
													700.144	2.02602						35.0278	268.26	34.3866	8.44451	34.3873	10.1106
													700.674	2.02788						35.0553	268.564	34.414	8.45125	34.4164	10.1211
													701.221	2.02968						35.0846	269.201	34.4413	8.45895	34.4429	10.1436
													701.817	2.03141						35.1113	268.898	34.4695	8.46505	34.4702	10.1695
													702.348	2.0332						35.1388	269.201	34.4969	8.47051	34.4993	10.1862
													702.878	2.035						35.168	269.535	34.5267	8.47885	34.5258	10.1964
													703.476	2.03676						35.195	269.535	34.5532	8.48845	34.5539	10.2038
													704.007	2.03875						35.2227	269.869	34.5806	8.49519	34.5829	10.2128
													704.554	2.04051						35.2522	270.173	34.6079	8.50157	34.6094	10.2343
													705.1	2.04237						35.278	270.173	34.6361	8.50799	34.6368	10.2551
													705.681	2.04429						35.3056	270.507	34.6635	8.52019	34.6658	10.2695
													706.228	2.04606						35.3331	270.81	34.6935	8.53171	34.6924	10.2871
													706.808	2.04801						35.3623	271.144	34.72	8.54582	34.7207	10.3019
													707.339	2.04987						35.3891	271.448	34.7473	8.55288	34.7497	10.3211
													707.885	2.05163						35.4166	271.782	34.7763	8.56217	34.7762	10.3404
													708.436	2.0534						35.4461	272.419	34.8029	8.57018	34.8036	10.3548
													709.004	2.05496						35.4729	272.753	34.8302	8.57592	34.8326	10.3711
													709.552	2.0566						35.5004	273.057	34.86	8.5817	34.8592	10.3833
													710.102	2.0583						35.5299	273.391	34.8865	8.58908	34.8874	10.3971
													710.683	2.05977						35.5557	273.694	34.9138	8.59486	34.9164	10.4077
													711.213	2.06138						35.5833	274.028	34.9429	8.60447	34.9429	10.4173
													711.811	2.06291						35.6134	274.028	34.9694	8.61312	34.9703	10.4272
													712.342	2.06448						35.6393	274.028	34.9968	8.62114	34.9993	10.4429
													712.888	2.06612						35.6668	274.028	35.0266	8.62851	35.0258	10.4666
													713.435	2.06775						35.6944	274.332	35.0531	8.63716	35.054	10.4862
													714.016	2.06942						35.7227	274.332	35.0806	8.64805	35.083	10.4926
													714.563	2.07128						35.7503	274.999	35.1097	8.6551	35.1095	10.4984
													715.144	2.07305						35.7779	274.999	35.1362	8.66184	35.1369	10.5035
													715.675	2.07487						35.8062	274.666	35.1635	8.66731	35.166	10.509
													716.222	2.07644						35.8338	274.999	35.1933	8.67596	35.1925	10.5183
													716.768	2.07795						35.8614	275.303	35.2198	8.68652	35.2207	10.5234
													717.349	2.07965						35.8898	275.94	35.2471	8.69453	35.2497	10.5211
													717.896	2.08135						35.9173	276.274	35.2762	8.7035	35.2764	10.5186
													718.477	2.08311						35.9451	276.578	35.3027	8.71311	35.3037	10.5211
													719.007	2.08503						35.9734	276.274	35.33	8.72176	35.3327	10.542
													719.553	2.0866						36.0002	276.578	35.36	8.73269	35.3592	10.5647
													720.15	2.08827						36.0277	276.578	35.3859	8.73683	35.3874	10.5702
													720.681	2.09						36.0578	276.578	35.4141	8.74166	35.4165	10.5763
													721.227	2.09166						36.0836	277.215	35.4434	8.74708	35.443	10.5833
													721.808	2.09356						36.1112	277.549	35.4699	8.75541	35.4703	10.6051
													722.338	2.09532						36.1404	277.549	35.4973	8.76215	35.4993	10.6295
													722.884	2.09718						36.1671	277.883	35.5263	8.76506	35.5258	10.6471
													723.435	2.099						36.1946	278.187	35.5528	8.7734	35.5542	10.6641
													724.016	2.10083						36.2222	278.521	35.5802	8.78587	35.5826	10.6836
													724.546	2.10279						36.2505	278.824	35.61	8.79548	35.6091	10.6961
													725.144	2.10461						36.2781	279.462	35.6365	8.80445	35.6375	10.7131
													725.675	2.10647						36.3056	279.796	35.6638	8.81151	35.6665	10.7343
													726.222	2.10821						36.334	280.099	35.6928	8.81888	35.693	10.7455
													726.768	2.10994						36.3616	280.433	35.7194	8.82913	35.7203	10.7586
													727.348	2.11186						36.3892	280.767	35.7467	8.83459	35.7493	10.7746
													727.895	2.11359						36.4175	281.071	35.7768	8.84133	35.7759	10.7913
													728.476	2.11535						36.4451	281.071	35.8033	8.84675	35.804	10.8048
													729.006	2.11724						36.4727	281.405	35.8306	8.85285	35.8331	10.8144
													729.553	2.11891						36.5019	281.071	35.8597	8.86118	35.8595	10.8276
													730.104	2.1208						36.5278	281.071	35.8862	8.86984	35.8869	10.8509
													730.672	2.12266						36.5562	281.071	35.9136	8.88204	35.9159	10.8715
													731.22	2.12448						36.5856	281.405	35.9434	8.89324	35.9424	10.8894
													731.817	2.12631						36.6114	281.071	35.9699	8.90608	35.9706	10.9032
													732.348	2.12824						36.639	281.071	35.9973	8.91441	35.9996	10.923
													732.893	2.13003						36.6683	281.708	36.0263	8.91951	36.0261	10.932
													733.44	2.13202						36.695	282.042	36.0528	8.92885	36.0535	10.9506
													734.003	2.13378						36.7227	282.042	36.0801	8.94005	36.0825	10.9826
													734.55	2.13558						36.7521	282.346	36.11	8.94997	36.1099	11.0013
													735.147	2.13743						36.7788	282.346	36.1365	8.95671	36.1372	11.015
													735.677	2.13926						36.8055	282.346	36.1639	8.96117	36.1662	11.0311
													736.223	2.14122						36.833	282.68	36.1929	8.96855	36.1927	11.0605
													736.77	2.14317						36.8623	282.68	36.2195	8.9798	36.2225	11.0981
													737.334	2.14519						36.889	282.983	36.2468	8.98877	36.2491	11.1173
													737.881	2.14705						36.9165	283.317	36.2768	8.99614	36.2764	11.1279
													738.479	2.1491						36.9458	283.651	36.3027	8.99806	36.3036	11.1468
													739.009	2.15112						36.9727	283.955	36.3309	9.00926	36.3327	11.1724
													739.556	2.15317						37.0005	284.592	36.3601	9.01987	36.3592	11.1984
													740.102	2.15506						37.0299	284.592	36.3867	9.02852	36.389	11.2096
													740.666	2.15711						37.0558	284.926	36.414	9.03717	36.4156	11.2147
													741.214	2.15917						37.0834	285.23	36.443	9.04195	36.4428	11.2253
													741.811	2.1617						37.1134	285.563	36.4695	9.05192	36.4702	11.2465
													742.341	2.16401						37.1393	285.563	36.4968	9.06089	36.4992	11.2666
													742.887	2.16606						37.1668	285.563	36.5266	9.06758	36.5257	11.2776
													743.484	2.16791						37.1944	286.201	36.5531	9.07528	36.5556	11.2907
													743.998	2.16968						37.2236	286.201	36.5806	9.08042	36.5821	11.3057
													744.561	2.17157						37.2505	286.201	36.6097	9.09131	36.6095	11.3311
													745.141	2.17346						37.2784	286.201	36.6362	9.10255	36.6368	11.3484
													745.671	2.17558						37.3068	286.535	36.6636	9.10861	36.6658	11.3612
													746.218	2.1775						37.3335	286.535	36.6935	9.1189	36.6923	11.3772
													746.815	2.17965						37.361	286.201	36.72	9.12883	36.7224	11.3945
													747.329	2.1816						37.3911	286.201	36.7474	9.13811	36.7489	11.4061
													747.893	2.18369						37.4169	285.897	36.7764	9.13588	36.7762	11.4093
													748.474	2.18557						37.4444	285.897	36.8029	8.91282	36.8035	11.4157
													749.004	2.18756						37.4744	286.201	36.8302	8.60962	36.8326	11.44
													749.551	2.18942						37.5003	285.897	36.8599	8.51696	36.8591	11.4487
													750.148	2.19125						37.5278	285.897	36.8864	8.47466	36.889	11.4599
													750.662	2.19333						37.5578	285.897	36.9139	8.44711	36.9154	11.4721
													751.213	2.19522						37.5837	286.201	36.9429	8.43204	36.9428	11.4926
													751.81	2.19708						37.6112	286.535	36.9694	8.42147	36.9701	11.5163
													752.341	2.19897						37.6388	286.838	36.9975	8.41314	36.9991	11.533
													752.887	2.20067						37.6671	286.838	37.0265	8.40895	37.0257	11.5503
													753.468	2.20247						37.6946	286.838	37.0523	8.40832	37.0558	11.5637
													753.998	2.20436						37.7222	286.838	37.0807	8.40672	37.0823	11.5907
													754.561	2.20602						37.7505	287.172	37.1097	8.40895	37.1096	11.6135
													755.14	2.20788						37.7781	286.838	37.1362	8.40832	37.1369	11.6288
													755.671	2.20984						37.8056	287.172	37.1635	8.40736	37.1653	11.6385
													756.218	2.21179						37.8348	287.476	37.1936	8.4115	37.1929	11.641
													756.815	2.21371						37.8617	287.476	37.2192	8.41728	37.2202	11.6561
													757.328	2.2157						37.8892	287.81	37.2473	8.42466	37.2492	11.6862
													757.893	2.21782						37.9184	287.81	37.2763	8.42434	37.2757	11.7067
													758.473	2.21997						37.9452	288.113	37.3028	8.42753	37.3058	11.7119
													759.004	2.22208						37.9729	288.447	37.3309	8.43331	37.3323	11.7259
													759.551	2.2242						38.0022	288.781	37.3599	8.44228	37.3596	11.7484
													760.136	2.22628						38.0281	289.085	37.3864	8.45253	37.3869	11.7839
													760.667	2.22811						38.0557	289.419	37.4137	8.45831	37.4159	11.8083
													761.213	2.23006						38.0857	289.722	37.4427	8.46213	37.4424	11.8231
													761.81	2.23186						38.1116	290.056	37.4692	8.47051	37.4723	11.8394
													762.34	2.23397						38.1392	290.36	37.4975	8.47848	37.4988	11.8516
													762.886	2.23593						38.1667	290.36	37.5259	8.48845	37.5262	11.8673
													763.484	2.23791						38.1951	290.36	37.5532	8.49519	37.5535	11.8807
													763.999	2.24006						38.2226	290.694	37.5805	8.49965	37.5825	11.8917
													764.563	2.24221						38.2502	290.694	37.6095	8.50671	37.609	11.9138
													765.144	2.24433						38.2785	290.997	37.636	8.51117	37.639	11.9263
													765.674	2.24647						38.3062	291.331	37.6641	8.5221	37.6656	11.941
													766.221	2.24849						38.3337	291.665	37.6923	8.53171	37.6929	11.9654
													766.82	2.25057						38.3621	291.665	37.7199	8.53553	37.7203	11.9807
													767.333	2.25269						38.3897	291.665	37.7472	8.541	37.7486	11.9932
													767.897	2.25474						38.4174	291.969	37.7762	8.54837	37.776	12.0115
													768.477	2.25702						38.4457	291.969	37.8027	8.55448	37.8058	12.0336
													769.007	2.25901						38.4725	292.606	37.8325	8.56153	37.8323	12.0567
													769.553	2.26109						38.5	292.94	37.8591	8.56987	37.8596	12.0804
													770.138	2.26308						38.5301	293.244	37.8864	8.57756	37.8869	12.1067
													770.669	2.26513						38.556	293.244	37.9136	8.58457	37.9151	12.1288
													771.215	2.26727						38.5835	293.881	37.9426	8.59036	37.9425	12.1493
													771.812	2.26946						38.6127	294.549	37.97	8.60028	37.9723	12.1759
													772.33	2.27147						38.6394	294.549	37.9992	8.60606	37.9988	12.1977
													772.881	2.27369						38.667	294.853	38.0258	8.61408	38.0261	12.2138
													773.478	2.2758						38.6945	295.186	38.0531	8.61827	38.0534	12.2237
													774.008	2.27792						38.7229	295.824	38.0803	8.62241	38.0816	12.2512
													774.555	2.2801						38.7505	296.128	38.1093	8.62979	38.109	12.2785
													775.152	2.28234						38.778	296.461	38.1358	8.64035	38.1391	12.2894
													775.665	2.28458						38.8064	297.099	38.1659	8.64645	38.1656	12.301
													776.23	2.28673						38.834	297.433	38.1924	8.65255	38.1929	12.3205
													776.81	2.28888						38.8618	298.07	38.2197	8.66025	38.2219	12.3407
													777.341	2.29115						38.8902	298.07	38.247	8.67017	38.2484	12.3683
													777.888	2.29336						38.9169	298.708	38.2754	8.67882	38.2758	12.3929
													778.486	2.29554						38.9444	299.345	38.3028	8.6878	38.3056	12.3977
													779	2.29795						38.9737	299.345	38.3327	8.69772	38.3321	12.399
													779.563	2.30022						39.0004	299.679	38.3592	8.70446	38.3594	12.4144
													780.143	2.30266						39.0279	299.679	38.3865	8.71439	38.3884	12.4372
													780.673	2.3049						39.0571	299.983	38.4138	8.72144	38.415	12.4503
													781.22	2.30718						39.0838	300.62	38.442	8.7285	38.4423	12.4599
													781.804	2.30952						39.1113	300.62	38.4693	8.73237	38.4723	12.4651
													782.334	2.31179						39.1405	300.62	38.4992	8.74034	38.4988	12.4868
													782.881	2.31423						39.1672	300.954	38.5257	8.74936	38.5262	12.5109
													783.477	2.31644						39.195	301.592	38.553	8.75446	38.5552	12.5426
													784.008	2.31859						39.2244	302.229	38.5804	8.76374	38.5817	12.5647
													784.555	2.32073						39.2511	302.229	38.6086	8.77531	38.609	12.5708
													785.152	2.32288						39.2778	302.867	38.6359	8.78715	38.6389	12.5907
													785.666	2.32519						39.3053	302.867	38.6658	8.79452	38.6654	12.6163
													786.23	2.3276						39.3346	303.201	38.6923	8.80126	38.6927	12.6388
													786.81	2.33						39.3613	303.838	38.7197	8.80864	38.7218	12.6743
													787.34	2.3326						39.3888	304.142	38.747	8.81633	38.7483	12.7122
													787.887	2.335						39.4181	304.476	38.7752	8.82275	38.7757	12.716
													788.472	2.33714						39.445	304.779	38.8026	8.83236	38.8055	12.7295
													789.003	2.33942						39.4727	304.779	38.8325	8.8381	38.832	12.7449
													789.549	2.3416						39.5022	305.113	38.859	8.84807	38.8594	12.7811
													790.146	2.34384						39.5281	305.113	38.8863	8.85285	38.8884	12.7971
													790.664	2.34634						39.5557	305.751	38.9136	8.85577	38.915	12.816
													791.214	2.34878						39.5833	305.751	38.9417	8.86182	38.9423	12.8263
													791.811	2.35093						39.6117	306.388	38.9691	8.86952	38.9723	12.8397
													792.34	2.35317						39.6394	306.722	38.9991	8.87912	38.9982	12.866
													792.887	2.35551						39.6672	307.026	39.0257	8.88586	39.0256	12.8875
													793.484	2.35795						39.6956	307.359	39.053	8.89807	39.0556	12.9006
													793.999	2.36025						39.7223	307.663	39.082	8.90735	39.0822	12.906
													794.563	2.36266						39.7499	307.663	39.1085	8.91537	39.1095	12.9096
													795.143	2.36493						39.7792	307.663	39.1358	8.9314	39.1385	12.9231
													795.673	2.36718						39.8059	307.997	39.1657	8.94323	39.165	12.9413
													796.22	2.36955						39.8334	308.331	39.1921	8.94679	39.1924	12.9464
													796.805	2.37183						39.8627	308.634	39.2195	8.95125	39.2222	12.9484
													797.336	2.37407						39.8894	308.968	39.2484	8.95799	39.2487	12.9574
													797.882	2.37631						39.9171	308.968	39.275	8.96823	39.276	12.9714
													798.479	2.37849						39.9464	308.968	39.3031	8.97433	39.3051	12.9785
													799.009	2.38061						39.9731	309.272	39.3321	8.9782	39.3316	12.9901
													799.556	2.38311						39.9998	309.606	39.3586	8.98458	39.359	13.0064
													800.136	2.38548						40.0299	309.606	39.386	8.99068	39.3888	13.017
													800.667	2.38798						40.0566	309.606	39.4159	9.00352	39.4153	13.0201
													801.214	2.39032						40.0832	310.243	39.4416	9.01281	39.4428	13.0359
													801.811	2.39275						40.1116	310.243	39.4697	9.01891	39.4718	13.0416
													802.342	2.39519						40.14	310.243	39.4988	9.02433	39.4984	13.0311
													802.889	2.39756						40.1667	310.547	39.5253	9.02884	39.5257	13.0231
													803.47	2.4						40.1943	310.881	39.5527	9.03749	39.5556	13.0352
													804.001	2.40231						40.2236	310.881	39.5826	9.04773	39.5821	13.0509
													804.548	2.40461						40.2505	311.215	39.6082	9.05766	39.6095	13.0657
													805.145	2.40686						40.2783	311.518	39.6365	9.06758	39.6385	13.0778
													805.675	2.40929						40.3077	311.852	39.6655	9.0705	39.665	13.0862
													806.221	2.41157						40.3336	311.852	39.692	9.07756	39.6923	13.0923
													806.818	2.41413						40.3612	312.156	39.7194	9.0894	39.7221	13.1099
													807.333	2.41666						40.3912	311.852	39.7493	9.09677	39.7486	13.1266
													807.898	2.41926						40.4179	312.49	39.7749	9.10447	39.7762	13.1243
													808.479	2.42173						40.4446	312.793	39.8031	9.11057	39.8052	13.1173
													809.009	2.42429						40.4722	313.461	39.8321	9.11375	39.8318	13.1196
													809.556	2.42679						40.5016	313.461	39.8587	9.11699	39.8591	13.1317
													810.153	2.4292						40.5284	313.765	39.886	9.12368	39.889	13.1506
													810.666	2.43163						40.5561	314.099	39.9159	9.13493	39.9149	13.1654
													811.217	2.43394						40.5854	314.736	39.9416	9.14003	39.9423	13.1695
													811.814	2.43651						40.6114	315.04	39.9697	9.14549	39.9723	13.1474
													812.332	2.43907						40.6389	314.736	39.9987	9.15414	39.9989	13.1449
													812.895	2.44147						40.669	315.374	40.0252	9.16407	40.0262	13.1522
													813.475	2.44394						40.6949	315.677	40.0525	9.17176	40.0553	13.157
													814.005	2.44647						40.7225	315.677	40.0824	9.17882	40.0818	13.1705
													814.552	2.44891						40.7501	316.011	40.1081	9.18137	40.1091	13.1875
													815.149	2.4515						40.7784	316.011	40.1363	9.18779	40.1389	13.2099
													815.663	2.45391						40.806	315.677	40.1653	9.19166	40.1654	13.2064
													816.227	2.45622						40.8335	315.677	40.1918	9.19867	40.1928	13.207
													816.807	2.45853						40.8619	315.677	40.2191	9.2035	40.2218	13.2276
													817.338	2.46083						40.8894	316.011	40.2492	9.21056	40.2484	13.2326
													817.884	2.4633						40.917	316.011	40.2749	9.21953	40.2757	13.2317
													818.481	2.46561						40.9453	316.345	40.3031	9.22658	40.3055	13.2413
													818.995	2.46804						40.9729	316.011	40.3321	9.23492	40.332	13.2439
													819.559	2.47051						41.0004	315.677	40.3586	9.24198	40.3594	13.2368
													820.139	2.47285						41.0296	315.677	40.3859	9.24771	40.3884	13.2423
													820.669	2.47535						41.0563	316.011	40.4158	9.25541	40.415	13.2596
													821.216	2.47791						41.084	315.677	40.4414	9.26278	40.4423	13.2698
													821.813	2.48041						41.1133	315.677	40.4696	9.27112	40.4723	13.2695
													822.327	2.48294						41.1392	316.011	40.4986	9.27881	40.4988	13.2791
													822.891	2.48538						41.1675	316.011	40.5252	9.28587	40.5261	13.2692
													823.471	2.48769						41.1969	316.011	40.5525	9.29324	40.5552	13.2554
													824.001	2.49019						41.2228	316.011	40.5818	9.29643	40.5817	13.2513
													824.547	2.49266						41.2503	316.345	40.6083	9.30508	40.6091	13.2416
													825.144	2.49509						41.2803	316.345	40.6365	9.31474	40.6389	13.2416
													825.674	2.49756						41.3062	316.345	40.6654	9.31697	40.6653	13.2378
													826.221	2.50009						41.3336	316.649	40.6921	9.32111	40.6928	13.2445
													826.802	2.50266						41.3637	316.982	40.7197	9.32626	40.7219	13.2673
													827.333	2.50529						41.3895	317.62	40.7487	9.33555	40.7484	13.2807
													827.897	2.50785						41.417	317.62	40.7752	9.34165	40.7758	13.2852
													828.477	2.51045						41.4445	317.62	40.8025	9.34775	40.8056	13.2913
													829.008	2.51298						41.4729	317.62	40.8326	9.35481	40.8315	13.2961
													829.555	2.51554						41.5005	317.923	40.8582	9.35863	40.8589	13.2878
													830.136	2.51875						41.528	318.561	40.8864	9.36601	40.8887	13.2679
													830.667	2.52137						41.5564	318.561	40.9154	9.37657	40.9152	13.2468
													831.231	2.52436						41.584	318.895	40.942	9.38331	40.9425	13.233
													831.812	2.52679						41.6115	319.532	40.9693	9.38909	40.9723	13.2256
													832.342	2.52939						41.6407	319.532	40.9991	9.39451	40.9979	13.2375
													832.89	2.53215						41.6674	319.866	41.0248	9.40029	41.0261	13.2362
													833.471	2.53471						41.695	320.17	41.0532	9.40831	41.055	13.2365
													834.002	2.5374						41.7244	320.17	41.0822	9.41505	41.0815	13.2368
													834.565	2.54003						41.7503	320.17	41.1081	9.42147	41.1089	13.2372
													835.145	2.54253						41.7787	320.17	41.1365	9.30222	41.1389	13.2362
													835.662	2.54493						41.808	320.504	41.1655	8.96473	41.1646	13.2362
													836.226	2.54743						41.8338	320.807	41.1919	8.83268	41.1928	13.2436
													836.805	2.54981						41.8614	320.807	41.2192	8.77977	41.2217	13.2576
													837.335	2.55237						41.8914	320.807	41.2492	8.7423	41.2482	13.259
													837.899	2.55493						41.9172	320.807	41.2748	8.71858	41.2756	13.2583
													838.48	2.55756						41.9448	321.141	41.303	8.7051	41.3055	13.2811
													839.011	2.55993						41.9723	321.141	41.332	8.69358	41.3311	13.2859
													839.558	2.56237						42.0006	321.141	41.3585	8.68652	41.3594	13.2955
													840.139	2.56474						42.0282	321.141	41.3858	8.68042	41.3884	13.2945
													840.67	2.56714						42.0557	321.141	41.415	8.68106	41.415	13.2942
													841.234	2.56964						42.084	321.141	41.4415	8.68074	41.4431	13.3016
													841.815	2.57221						42.1118	321.141	41.4696	8.67914	41.4721	13.3186
													842.345	2.57458						42.1393	321.445	41.4986	8.67914	41.4986	13.3214
													842.892	2.57689						42.1677	321.779	41.5253	8.68042	41.526	13.3179
													843.473	2.57913						42.1953	322.113	41.5526	8.68138	41.5551	13.3359
													844.004	2.58144						42.223	322.113	41.5816	8.68365	41.5816	13.3407
													844.567	2.58397						42.2514	322.416	41.6081	8.68493	41.6098	13.3525
													845.148	2.58631						42.2782	323.054	41.6364	8.68811	41.6388	13.3679
													845.678	2.58872						42.3057	323.054	41.6654	8.69098	41.6653	13.3814
													846.226	2.59119						42.3357	323.388	41.6919	8.69326	41.6927	13.3782
													846.807	2.59381						42.3616	323.691	41.7192	8.69836	41.7216	13.3814
													847.338	2.59647						42.3892	324.025	41.7482	8.69932	41.7482	13.3994
													847.885	2.59907						42.4184	324.663	41.7755	8.70733	41.7763	13.4205
													848.482	2.60147						42.4451	324.663	41.8028	8.71534	41.8054	13.4093
													849.012	2.60407						42.4726	324.997	41.8318	8.71985	41.832	13.4019
													849.559	2.60663						42.5001	324.997	41.8583	8.72304	41.8594	13.3923
													850.14	2.60933						42.5285	324.997	41.8881	8.73201	41.8884	13.3714
													850.67	2.61208						42.5562	324.997	41.9146	8.73875	41.9148	13.3798
													851.221	2.61464						42.5857	325.3	41.9421	8.7423	41.943	13.3994
													851.818	2.61714						42.6124	325.634	41.9694	8.74772	41.972	13.4045
													852.332	2.61961						42.6391	325.938	41.9984	8.75318	41.9988	13.4125
													852.895	2.62202						42.6666	326.272	42.0248	8.75896	42.0261	13.4202
													853.475	2.62458						42.6958	326.575	42.0548	8.76538	42.0551	13.4324
													854.005	2.62702						42.7225	326.575	42.0814	8.77303	42.0816	13.4298
													854.568	2.62942						42.7501	327.243	42.1087	8.78105	42.1098	13.4362
													855.149	2.63173						42.7794	327.547	42.136	8.78619	42.1382	13.4285
													855.68	2.6341						42.8063	327.88	42.1644	8.79516	42.1655	13.4228
													856.227	2.6367						42.8339	328.184	42.1917	8.80477	42.1928	13.4308
													856.808	2.63923						42.8631	328.184	42.2216	8.81342	42.2218	13.4371
													857.339	2.6418						42.89	328.184	42.2481	8.82112	42.2483	13.4352
													857.902	2.64439						42.9167	328.821	42.2755	8.82754	42.2765	13.4308
													858.482	2.64689						42.9467	329.155	42.3028	8.833	42.3047	13.4285
													859	2.64945						42.9737	329.459	42.331	8.83942	42.3321	13.4305
													859.564	2.65189						43.0004	329.793	42.3584	8.84611	42.3593	13.4394
													860.144	2.65439						43.0279	329.793	42.3882	8.8519	42.3884	13.432
													860.675	2.65667						43.0574	330.127	42.4147	8.85413	42.4149	13.4167
													861.238	2.65904						43.0842	330.43	42.4421	8.86087	42.4431	13.4041
													861.806	2.66144						43.1117	331.068	42.4694	8.86856	42.4712	13.4192
													862.336	2.66401						43.1412	331.705	42.4976	8.87785	42.4988	13.4352
													862.9	2.66651						43.1671	332.039	42.5249	8.88618	42.5261	13.4497
													863.48	2.66904						43.1947	332.039	42.5548	8.89101	42.5551	13.4731
													863.998	2.67147						43.2248	332.343	42.5813	8.89934	42.5817	13.4836
													864.561	2.67401						43.2507	332.677	42.6087	8.90608	42.6115	13.4926
													865.141	2.6767						43.2782	333.011	42.636	8.91409	42.638	13.5083
													865.671	2.67913						43.3058	333.314	42.6642	8.92179	42.6653	13.5128
													866.218	2.68176						43.3342	333.648	42.6915	8.92657	42.6926	13.5166
													866.816	2.68426						43.3619	333.952	42.7214	8.93331	42.7216	13.5192
													867.329	2.68686						43.3914	333.952	42.7479	8.94132	42.7481	13.5266
													867.893	2.68939						43.4181	333.952	42.7752	8.94615	42.7782	13.5298
													868.474	2.69189						43.4447	334.286	42.8025	8.9548	42.8047	13.5327
													869.004	2.69433						43.4731	335.227	42.8306	8.96117	42.832	13.5474
													869.567	2.69676						43.5014	335.227	42.8589	8.96987	42.8593	13.5622
													870.146	2.6991						43.5281	335.561	42.8878	8.97752	42.8884	13.5721
													870.677	2.7016						43.5557	335.895	42.9143	8.98394	42.9149	13.5814
													871.224	2.70407						43.5849	336.198	42.9417	8.99646	42.9448	13.6032
													871.805	2.70702						43.6119	336.198	42.9715	9.00124	42.9713	13.6243
													872.337	2.70984						43.6396	335.895	42.9972	9.01153	42.9987	13.6352
													872.9	2.71272						43.6691	336.198	43.0254	9.02337	43.026	13.6445
													873.481	2.71529						43.695	335.895	43.0543	9.02947	43.055	13.6487
													874.011	2.71779						43.7225	335.895	43.0809	9.03781	43.0816	13.65
													874.558	2.72028						43.75	336.198	43.1082	9.04582	43.1115	13.657
													875.139	2.72288						43.7792	336.198	43.138	9.0506	43.138	13.6577
													875.669	2.72551						43.806	336.532	43.1637	9.05575	43.1653	13.6458
													876.237	2.72811						43.8335	336.836	43.1919	9.06185	43.1926	13.6474
													876.817	2.73093						43.863	337.17	43.2209	9.0766	43.2216	13.6525
													877.347	2.73362						43.8898	337.807	43.2474	9.08234	43.2481	13.6618
													877.894	2.73641						43.9176	337.807	43.2748	9.08429	43.278	13.6586
													878.475	2.73913						43.9468	338.141	43.3046	9.08844	43.3045	13.6727
													879.006	2.74186						43.9727	338.444	43.3303	9.09263	43.332	13.675
													879.557	2.74455						44.0003	339.082	43.3585	9.10351	43.3593	13.6926
													880.141	2.74708						44.0303	339.082	43.3875	9.11312	43.3877	13.7013
													880.671	2.74971						44.0562	339.719	43.414	9.12336	43.4153	13.7106
													881.222	2.75231						44.0837	340.053	43.4414	9.1266	43.4426	13.7295
													881.819	2.7549						44.1138	340.691	43.4714	9.13493	43.4716	13.7494
													882.333	2.75756						44.1397	341.025	43.4971	9.14453	43.4981	13.7548
													882.897	2.76013						44.1672	341.328	43.5253	9.15382	43.528	13.7734
													883.477	2.76256						44.1947	341.662	43.5543	9.16635	43.5545	13.8044
													884.007	2.76516						44.2231	341.966	43.5808	9.18041	43.5818	13.8041
													884.554	2.7675						44.2507	341.966	43.6082	9.18269	43.6091	13.7897
													885.151	2.77003						44.2782	342.603	43.638	9.18301	43.6381	13.7872
													885.664	2.77247						44.3066	342.937	43.6637	9.19134	43.6646	13.7974
													886.228	2.77481						44.3341	343.241	43.6919	9.20254	43.6947	13.8137
													886.808	2.77715						44.3616	343.575	43.7209	9.21215	43.7213	13.8167
													887.338	2.77945						44.3908	344.212	43.7475	9.21825	43.7486	13.8077
													887.901	2.78186						44.4176	344.85	43.7748	9.22722	43.7759	13.7997
													888.481	2.78436						44.4452	345.184	43.8047	9.23428	43.8049	13.7964
													889.011	2.78679						44.4746	345.487	43.8304	9.24516	43.8314	13.7968
													889.558	2.78926						44.5005	345.184	43.8586	9.2519	43.8614	13.7933
													890.14	2.79192						44.5281	345.487	43.8876	9.26055	43.8879	13.783
													890.671	2.79458						44.5582	345.821	43.9141	9.26697	43.9152	13.792
													891.222	2.79744						44.584	346.125	43.9414	9.27307	43.9425	13.7945
													891.819	2.8						44.6116	346.125	43.9715	9.27977	43.9715	13.7827
													892.333	2.80253						44.6391	346.125	43.9971	9.28555	43.9981	13.7884
													892.897	2.80503						44.6676	346.459	44.0253	9.29711	44.028	13.8
													893.477	2.80747						44.6953	346.459	44.0543	9.3064	44.0545	13.8038
													894.008	2.81013						44.7248	346.793	44.0809	9.3131	44.0819	13.7958
													894.555	2.81288						44.7514	346.793	44.1082	9.31633	44.1092	13.8057
													895.153	2.81542						44.7781	347.43	44.1381	9.32307	44.1382	13.8064
													895.666	2.81788						44.8056	347.734	44.1638	9.32881	44.1647	13.7936
													896.23	2.82032						44.8349	347.734	44.192	9.33555	44.1948	13.7958
													896.81	2.82279						44.8616	348.067	44.221	9.34133	44.2214	13.7884
													897.34	2.82554						44.8891	348.067	44.2475	9.34743	44.2487	13.7917
													897.904	2.82807						44.9183	348.371	44.2748	9.35317	44.2759	13.8102
													898.484	2.83073						44.9452	348.705	44.304	9.3599	44.3043	13.8189
													899.014	2.83327						44.9729	348.705	44.3306	9.36118	44.3317	13.8275
													899.562	2.8358						45.0024	349.009	44.3588	9.36728	44.3615	13.8275
													900.143	2.83849						45.0283	349.342	44.3877	9.37848	44.3881	13.8288
													900.674	2.84112						45.0558	349.98	44.4136	9.38681	44.4154	13.8253
													901.237	2.84381						45.0834	350.314	44.442	9.39647	44.4427	13.8022
													901.818	2.84654						45.1126	350.951	44.471	9.39774	44.4709	13.7984
													902.348	2.84913						45.1394	351.255	44.4976	9.40029	44.4982	13.8032
													902.896	2.85186						45.167	351.589	44.5249	9.40671	44.528	13.8099
													903.476	2.85458						45.1964	352.226	44.5547	9.41696	44.5545	13.8282
													904.007	2.85721						45.2223	352.226	44.5804	9.4282	44.5818	13.8317
													904.557	2.85974						45.2508	352.56	44.6086	9.43139	44.6091	13.8481
													905.142	2.86086						45.2803	352.56	44.6376	9.43394	44.6373	13.8564
													905.673	2.85916						45.3061	349.676	44.6641	9.44551	44.6646	13.8638
																				45.3337	345.821	44.6922	9.45511	44.6944	13.8731
																				45.3637	345.184	44.7214	9.46504	44.7209	13.8731
																				45.3896	345.184	44.7471	9.47114	44.7483	13.8865
																				45.4171	345.487	44.7753	9.47788	44.7781	13.8981
																				45.4446	345.487	44.8043	9.48685	44.8038	13.9086
																				45.473	346.125	44.8308	9.49322	44.832	13.925
																				45.5005	346.459	44.8581	9.50479	44.861	13.9301
																				45.528	347.43	44.8873	9.51217	44.8875	13.9477
																				45.5564	347.734	44.9139	9.51922	44.9149	13.932
																				45.584	348.371	44.942	9.52628	44.9447	13.9115
																				45.6115	349.009	44.971	9.53106	44.9704	13.9195
																				45.6399	349.98	44.9978	9.53716	44.9986	13.9269
																				45.6675	350.617	45.0251	9.54295	45.0276	13.9407
																				45.695	350.951	45.0542	9.55447	45.0541	13.9481
																				45.7243	351.255	45.0807	9.55765	45.0815	13.9487
																				45.7501	351.589	45.1089	9.55829	45.1114	13.9474
																				45.7786	351.923	45.1378	9.56503	45.1371	13.9545
																				45.808	352.56	45.1643	9.57628	45.1653	13.9657
																				45.8339	352.864	45.1917	9.58397	45.1943	13.9506
																				45.8615	353.501	45.2207	9.59003	45.2208	13.9516
																				45.8908	353.501	45.2473	9.5974	45.2481	13.966
																				45.945	354.473	45.2755	9.60801	45.278	13.975
																				45.945	354.473	45.3045	9.61598	45.3036	14.0038
																				45.9725	354.807	45.331	9.62304	45.3318	14.007
																				46.0009	355.444	45.3584	9.63201	45.3608	14.0038
																				46.0284	355.748	45.3874	9.63397	45.3874	14.0122
																				46.056	356.385	45.4139	9.64034	45.4147	14.0224
																				46.0844	357.023	45.4421	9.64904	45.4446	14.0484
																				46.1119	357.69	45.4711	9.6596	45.4703	14.0683
																				46.1397	358.328	45.4976	9.6657	45.4985	14.0817
																				46.168	358.328	45.5249	9.67335	45.5275	14.0949
																				46.1947	359.269	45.554	9.68237	45.554	14.0955
																				46.2231	359.603	45.5805	9.68779	45.5814	14.1048
																				46.2515	359.907	45.6087	9.6958	45.6112	14.1246
																				46.2782	360.24	45.6377	9.70413	45.6369	14.1384
																				46.3058	360.574	45.6642	9.70992	45.6653	14.1269
																				46.3359	361.212	45.6915	9.71665	45.6943	14.1109
																				46.3617	361.515	45.7205	9.72658	45.7208	14.1263
																				46.3893	361.849	45.7479	9.73396	45.7481	14.1522
																				46.4186	362.487	45.7752	9.73842	45.778	14.1798
																				46.4453	362.79	45.8042	9.69038	45.8037	14.1997
																				46.473	363.458	45.8307	9.34679	45.8319	14.2128
																				46.5024	363.762	45.8588	9.1413	45.8609	14.2294
																				46.5291	364.399	45.8869	9.07979	45.8874	14.2477
																				46.5558	364.733	45.9143	9.04259	45.9147	14.2452
																				46.5833	365.037	45.9416	9.01823	45.9446	14.2448
																				46.6126	365.371	45.9706	8.99933	45.9703	14.2333
																				46.6393	365.705	45.9979	8.99004	45.9985	14.2214
																				46.6668	365.705	46.0252	8.98522	46.0275	14.2304
																				46.6961	366.008	46.0534	8.98075	46.0541	14.2397
																				46.723	366.646	46.0807	8.97916	46.0814	14.241
																				46.7507	366.98	46.1105	8.97852	46.1113	14.2384
																				46.7802	367.617	46.1369	8.97884	46.137	14.2606
																				46.8061	367.921	46.1644	8.98235	46.1652	14.2875
																				46.8336	368.255	46.1933	8.9849	46.1942	14.2923
																				46.8637	368.588	46.2197	8.98717	46.2207	14.2782
																				46.8896	368.892	46.2479	8.98426	46.248	14.2686
																				46.9171	369.226	46.2768	8.98458	46.2781	14.2641
																				46.9447	369.226	46.3033	8.991	46.3038	14.2724
																				46.9739	369.863	46.3306	8.99355	46.332	14.2859
																				47.0007	370.167	46.3604	8.99742	46.361	14.2856
																				47.0283	370.805	46.3861	8.99742	46.3875	14.2952
																				47.0578	371.472	46.4142	9.00384	46.4149	14.291
																				47.0837	372.11	46.4432	9.01281	46.4447	14.2964
																				47.1121	372.413	46.4697	9.01923	46.4704	14.3195
																				47.1413	372.413	46.4978	9.02401	46.4986	14.3442
																				47.1672	373.051	46.5268	9.0282	46.5276	14.3663
																				47.1947	374.356	46.5533	9.03139	46.5541	14.3871
																				47.2248	374.66	46.5806	9.03685	46.5815	14.4045
																				47.2507	375.297	46.6096	9.04067	46.6107	14.4282
																				47.2782	375.631	46.6361	9.04678	46.6372	14.4641
																				47.3058	375.935	46.6644	9.04901	46.6654	14.4984
																				47.3342	376.269	46.6934	9.05383	46.6944	14.5128
																				47.3617	376.572	46.7199	9.06089	46.7203	14.5218
																				47.3892	377.24	46.7472	9.06631	46.7486	14.5333
																				47.4176	377.24	46.7763	9.07528	46.7776	14.5307
																				47.4453	377.878	46.8028	9.07851	46.8041	14.5189
																				47.4731	378.181	46.8312	9.08202	46.8315	14.5246
																				47.5014	378.515	46.8596	9.08525	46.8614	14.5166
																				47.5281	378.819	46.8861	9.09099	46.8871	14.5179
																				47.5565	378.819	46.9145	9.09773	46.9153	14.5496
																				47.5849	379.486	46.9435	9.10287	46.9444	14.5663
																				47.6116	379.79	46.97	9.10829	46.9708	14.5699
																				47.6391	380.124	46.9974	9.11312	46.9982	14.5612
																				47.6692	380.761	47.0263	9.12017	47.0281	14.5529
																				47.6951	381.065	47.0528	9.12946	47.0538	14.5516
																				47.7226	381.399	47.081	9.13525	47.0819	14.5419
																				47.7519	381.702	47.11	9.14294	47.111	14.5407
																				47.7786	382.37	47.1365	9.14868	47.1374	14.5384
																				47.8063	383.008	47.1639	9.1535	47.1647	14.5465
																				47.8355	383.311	47.1929	9.16088	47.1946	14.5586
																				47.8622	383.949	47.2195	9.16858	47.2203	14.5593
																				47.8889	384.586	47.2479	9.17659	47.2485	14.5679
																				47.9173	385.254	47.2769	9.1846	47.2775	14.5686
																				47.9457	385.254	47.3034	9.18843	47.304	14.5811
																				47.9725	385.558	47.3307	9.19517	47.3314	14.6064
																				48	386.195	47.3598	9.20191	47.3614	14.601
																				48.0292	386.833	47.3863	9.2096	47.3872	14.5875
																				48.056	387.47	47.4145	9.21538	47.4154	14.6013
																				48.0835	387.804	47.4435	9.21985	47.4444	14.6183
																				48.1128	388.442	47.47	9.2269	47.4709	14.6137
																				48.1395	388.776	47.4974	9.23364	47.4982	14.6234
																				48.167	389.413	47.5264	9.24198	47.5281	14.648
																				48.1962	389.717	47.5529	9.24967	47.5537	14.6782
																				48.2229	389.717	47.581	9.25477	47.5819	14.6733
																				48.2507	390.051	47.6101	9.25832	47.6109	14.6618
																				48.2799	390.384	47.6367	9.26342	47.6374	14.6602
																				48.3067	390.688	47.6641	9.26825	47.6648	14.6439
																				48.3342	390.688	47.6932	9.27371	47.694	14.6397
																				48.3634	391.022	47.7197	9.28173	47.7204	14.6397
																				48.3901	391.325	47.7479	9.28942	47.7486	14.6529
																				48.4168	391.963	47.7763	9.29711	47.7776	14.674
																				48.4452	392.297	47.8036	9.30285	47.8043	14.6827
																				48.4736	392.6	47.8309	9.3115	47.8317	14.6657
																				48.5003	393.268	47.8599	9.3192	47.8607	14.6692
																				48.5278	393.572	47.8865	9.32753	47.8872	14.6647
																				48.5571	394.209	47.9147	9.34197	47.9154	14.666
																				48.5838	394.543	47.9428	9.3503	47.9444	14.6763
																				48.6114	395.181	47.9702	9.35125	47.971	14.6766
																				48.6406	395.484	47.9975	9.35576	47.9983	14.6843
																				48.6674	395.818	48.0265	9.36118	48.0274	14.692
																				48.6949	396.456	48.053	9.37047	48.0539	14.7038
																				48.7242	397.093	48.0812	9.37689	48.0821	14.6917
																				48.7508	397.731	48.1094	9.3849	48.111	14.6763
																				48.7784	398.368	48.1367	9.39711	48.1375	14.6862
																				48.8077	399.036	48.164	9.40416	48.1649	14.691
																				48.8344	399.34	48.193	9.41149	48.1939	14.7035
																				48.8619	399.674	48.2195	9.41823	48.2204	14.716
																				48.8913	400.311	48.2477	9.42338	48.2486	14.7131
																				48.918	400.948	48.276	9.43075	48.2776	14.7071
																				48.9447	401.586	48.3033	9.43553	48.3042	14.7077
																				48.9722	401.586	48.3307	9.44291	48.3316	14.725
																				49.0015	402.223	48.3597	9.45156	48.3606	14.7282
																				49.0282	402.557	48.3862	9.46153	48.3871	14.7221
																				49.0558	402.557	48.4163	9.47242	48.4153	14.7182
																				49.0851	402.861	48.4427	9.47756	48.4444	14.7025
																				49.112	403.195	48.47	9.48717	48.4708	14.6974
																				49.1396	403.195	48.4973	9.49805	48.4982	14.701
																				49.1688	403.498	48.5263	9.50415	48.5272	14.7096
																				49.1958	403.498	48.5528	9.50893	48.5536	14.7057
																				49.2225	403.832	48.5827	9.50957	48.582	14.6968
																				49.2501	403.832	48.6092	9.5144	48.611	14.6977
																				49.2796	404.47	48.6367	9.52114	48.6376	14.6949
																				49.3063	404.47	48.664	9.52947	48.6649	14.7118
																				49.3339	404.804	48.693	9.53653	48.694	14.7304
																				49.3633	405.107	48.7196	9.54003	48.7205	14.7237
																				49.3892	405.441	48.7495	9.54805	48.7487	14.7317
																				49.4177	405.745	48.776	9.55734	48.7777	14.732
																				49.4471	406.079	48.8033	9.56763	48.8044	14.7259
																				49.473	406.716	48.8306	9.57787	48.8317	14.741
																				49.5005	407.354	48.8596	9.58138	48.8608	14.7586
																				49.5298	407.688	48.8861	9.58461	48.8873	14.7811
																				49.5565	407.688	48.916	9.5913	48.9155	14.7836
																				49.584	407.991	48.9425	9.59836	48.9446	14.7929
																				49.6115	408.629	48.9699	9.60287	48.9711	14.8016
																				49.6399	409.6	48.9972	9.60414	48.9985	14.8099
																				49.6675	409.934	49.0262	9.60833	49.0275	14.8179
																				49.6951	410.572	49.0527	9.61985	49.0541	14.8275
																				49.7235	410.875	49.0828	9.62723	49.0823	14.8513
																				49.7502	411.513	49.1093	9.63875	49.1113	14.8843
																				49.7786	411.846	49.1367	9.64612	49.1378	14.8932
																				49.807	412.15	49.164	9.65573	49.1651	14.9012
																				49.8338	412.15	49.1924	9.66215	49.1941	14.8981
																				49.8613	412.484	49.22	9.67208	49.2206	14.8996
																				49.8914	412.818	49.2473	9.68073	49.2488	14.9182
																				49.9173	412.818	49.2763	9.68874	49.2778	14.9285
																				49.9448	412.484	49.3028	9.69708	49.3044	14.9285
																				49.9749	412.818	49.3327	9.70318	49.3317	14.9259
																				50.0008	413.121	49.3592	9.70737	49.3607	14.9343
																				50.0283	413.121	49.3867	9.71761	49.3871	14.9564
																				50.0559	413.121	49.414	9.72626	49.4155	14.967
																				50.0842	413.121	49.443	9.73041	49.4439	14.9779
																				50.112	413.455	49.4695	9.7381	49.4704	14.9929
																				50.1395	413.455	49.4994	9.74197	49.4986	15.0189
																				50.1679	413.455	49.526	9.7519	49.5275	15.0356
																				50.1955	414.093	49.5533	9.76119	49.5541	15.0545
																				50.223	414.093	49.5806	9.76984	49.5822	15.066
																				50.2515	414.093	49.6097	9.7753	49.6104	15.0766
																				50.2782	414.396	49.6362	9.78236	49.6378	15.1112
																				50.3066	414.73	49.6661	9.79101	49.6651	15.1445
																				50.3349	414.73	49.6926	9.79807	49.6942	15.1606
																				50.3616	415.034	49.7199	9.80285	49.7207	15.166
																				50.3891	415.368	49.7472	9.80608	49.7488	15.1679
																				50.4192	415.702	49.7762	9.81473	49.777	15.1891
																				50.4451	416.005	49.8028	9.82275	49.8044	15.2105
																				50.4726	416.643	49.8327	9.8298	49.8317	15.224
																				50.5027	416.643	49.8592	9.83814	49.8607	15.2224
																				50.5286	416.643	49.8867	9.84583	49.8871	15.2041
																				50.5562	416.643	49.914	9.85448	49.9172	15.2074
																				50.5837	416.977	49.9423	9.86409	49.9437	15.2147
																				50.6122	416.977	49.9697	9.87083	49.971	15.2173
																				50.6397	417.28	49.9995	9.87529	49.9983	15.2115
																				50.6673	417.28	50.026	9.87852	50.0273	15.1955
																				50.6956	417.28	50.0534	9.88617	50.0538	15.1875
																				50.7231	417.614	50.0807	9.89419	50.0837	15.1836
																				50.7507	417.28	50.1089	9.90156	50.1103	15.2013
																				50.779	417.28	50.1362	9.90894	50.1376	15.2192
																				50.8066	417.28	50.1662	9.91408	50.1649	15.2288
																				50.8343	417.614	50.1927	9.92178	50.1939	15.249
																				50.8627	417.614	50.22	9.93139	50.2204	15.2667
																				50.8894	417.948	50.2473	9.93813	50.2503	15.282
																				50.917	417.948	50.2755	9.94323	50.2768	15.2663
																				50.947	417.614	50.3028	9.94773	50.3043	15.2388
																				50.9729	417.948	50.3327	9.95256	50.3316	15.2137
																				51.0003	417.948	50.3592	9.95702	50.3606	15.2099
																				51.0304	418.252	50.3866	9.96026	50.3872	15.225
																				51.0563	418.252	50.414	9.97146	50.417	15.2384
																				51.0838	418.586	50.4421	9.90543	50.4436	15.2519
																				51.1138	418.889	50.4695	9.55224	50.4709	15.2544
																				51.1397	419.223	50.4993	9.37466	50.4982	15.2618
																				51.1673	419.223	50.5258	9.32143	50.5271	15.2958
																				51.1948	419.527	50.5532	9.29548	50.5537	15.3397
																				51.2232	419.527	50.5822	9.27531	50.5838	15.3612
																				51.251	419.861	50.6087	9.25705	50.6103	15.3628
																				51.2788	420.164	50.636	9.24325	50.6377	15.3641
																				51.3071	420.498	50.666	9.22786	50.665	15.3705
																				51.3338	420.164	50.6924	9.22467	50.6934	15.3686
																				51.3622	420.832	50.7197	9.22144	50.7208	15.3715
																				51.3906	421.136	50.7487	9.21666	50.7481	15.3608
																				51.4173	421.136	50.7752	9.21311	50.7771	15.3372
																				51.4448	421.469	50.8033	9.21215	50.8037	15.3426
																				51.474	421.136	50.8323	9.2173	50.8319	15.3679
																				51.5008	421.773	50.8588	9.22112	50.8601	15.3849
																				51.5283	421.469	50.8861	9.22372	50.8875	15.4042
																				51.5575	421.469	50.9159	9.22945	50.9149	15.3926
																				51.5842	421.773	50.9415	9.23073	50.9439	15.3852
																				51.6117	421.136	50.9699	9.23524	50.9712	15.3782
																				51.6409	421.136	50.9989	9.2381	50.9986	15.399
																				51.6675	420.832	51.0256	9.2381	51.0268	15.4343
																				51.6952	420.832	51.053	9.24102	51.0541	15.424
																				51.7244	420.498	51.082	9.24229	51.084	15.3984
																				51.7511	420.498	51.1084	9.2458	51.1105	15.4057
																				51.7786	420.164	51.1365	9.24903	51.1378	15.4077
																				51.808	419.861	51.1655	9.25063	51.1651	15.3904
																				51.8347	419.861	51.1922	9.25736	51.1932	15.3756
																				51.8613	419.527	51.2195	9.2596	51.2206	15.3737
																				51.8896	419.527	51.2485	9.26342	51.2503	15.3622
																				51.918	419.861	51.275	9.26984	51.2768	15.3692
																				51.9447	419.527	51.3033	9.27531	51.3041	15.407
																				51.9722	419.861	51.3323	9.283	51.3339	15.415
																				52.0015	419.527	51.3588	9.28619	51.3596	15.4042
																				52.0281	419.223	51.3862	9.28942	51.3878	15.3788
																				52.0556	418.889	51.4153	9.29548	51.4168	15.374
																				52.0848	418.889	51.4418	9.30094	51.4432	15.3631
																				52.1116	418.586	51.4702	9.30508	51.4705	15.3513
																				52.139	417.948	51.4986	9.3064	51.5004	15.3567
																				52.1691	418.252	51.5251	9.30832	51.526	15.3352
																				52.1949	418.252	51.5535	9.3131	51.5542	15.3247
																				52.2225	417.948	51.5825	9.32015	51.5832	15.3144
																				52.2525	417.948	51.6091	9.33108	51.6096	15.3131
																				52.2783	417.948	51.6364	9.33942	51.6369	15.332
																				52.3058	417.614	51.6654	9.34483	51.6667	15.3442
																				52.3359	417.614	51.692	9.35157	51.6932	15.3471
																				52.3618	417.614	51.7202	9.35799	51.7206	15.3753
																				52.3893	417.614	51.7491	9.36569	51.7496	15.3766
																				52.4193	417.614	51.7756	9.36951	51.7762	15.3785
																				52.4452	417.614	51.803	9.3753	51.8043	15.3753
																				52.4727	416.977	51.832	9.37948	51.8334	15.3798
																				52.5027	416.005	51.8585	9.38395	51.8599	15.3894
																				52.5285	415.702	51.8867	9.391	51.8872	15.3801
																				52.556	415.702	51.9157	9.39419	51.9162	15.3647
																				52.586	415.368	51.9424	9.40061	51.9427	15.3535
																				52.6127	414.73	51.9697	9.40576	51.971	15.3109
																				52.6393	414.396	51.9987	9.4125	51.9999	15.2894
																				52.6669	414.093	52.0252	9.41919	52.0264	15.2907
																				52.6964	413.121	52.0534	9.42497	52.0537	15.2737
																				52.7231	412.15	52.0825	9.43107	52.0827	15.2695
																				52.7506	410.875	52.109	9.43813	52.11	15.2647
																				52.7801	409.934	52.1363	9.44323	52.1373	15.2679
																				52.806	409.266	52.1653	9.44965	52.1663	15.2538
																				52.8344	408.963	52.1918	9.45511	52.1928	15.266
																				52.8638	408.629	52.2202	9.45989	52.2229	15.2814
																				52.8896	408.629	52.2486	9.46891	52.2493	15.2654
																				52.9172	408.629	52.2751	9.47656	52.2766	15.2401
																				52.9472	408.629	52.3035	9.48362	52.3039	15.2343
																				52.973	408.963	52.3325	9.48908	52.3329	15.2013
																				53.0005	408.629	52.359	9.49227	52.3594	15.1698
																				53.0306	409.266	52.3864	9.49741	52.3894	15.1234
																				53.0564	409.266	52.4153	9.50256	52.4159	15.1128
																				53.0839	409.266	52.4418	9.5083	52.4431	15.1183
																				53.1114	409.6	52.4702	9.51663	52.4704	15.0984
																				53.1398	409.6	52.4992	9.52114	52.4988	15.0634
																				53.1673	409.934	52.5257	9.52628	52.526	15.0279
																				53.1948	409.934	52.553	9.53074	52.5561	15.0532
																				53.2233	410.572	52.582	9.53812	52.5825	15.0776
																				53.2507	411.209	52.6085	9.54486	52.6098	15.0862
																				53.2782	411.209	52.6367	9.5506	52.6387	15.0788
																				53.3074	411.846	52.6657	9.5567	52.6652	15.0753
																				53.3341	411.846	52.6924	9.56248	52.6933	15.0856
																				53.3616	412.15	52.7197	9.56922	52.7222	15.0865
																				53.391	412.15	52.7487	9.57368	52.7487	15.0766
																				53.4177	412.484	52.7753	9.58365	52.776	15.0868
																				53.4452	412.818	52.8034	9.58907	52.806	15.0977
																				53.4747	412.818	52.8318	9.59645	52.8317	15.0984
																				53.5005	413.455	52.8592	9.60064	52.8599	15.1
																				53.5289	413.121	52.8865	9.60606	52.8889	15.1115
																				53.5583	413.455	52.9155	9.61056	52.9153	15.1298
																				53.5842	413.455	52.942	9.6173	52.9427	15.1218
																				53.6117	413.455	52.9702	9.62336	52.9726	15.098
																				53.6417	413.455	52.9984	9.6285	52.9982	15.0522
																				53.6675	413.455	53.0257	9.63429	53.0266	15.0153
																				53.695	413.759	53.0531	9.63843	53.0556	15.0192
																				53.7251	413.759	53.0821	9.64581	53.0815	14.9884
																				53.7509	413.759	53.1086	9.65191	53.1096	14.9359
																				53.7784	413.759	53.1369	9.65637	53.1386	14.8676
																				53.8084	413.759	53.165	9.66088	53.165	14.784
																				53.8342	413.455	53.1924	9.66825	53.1932	14.7352
																				53.8618	413.455	53.2197	9.67272	53.2221	14.6891
																				53.8893	414.093	53.2488	9.67882	53.2486	14.657
																				53.9176	414.093	53.2752	9.68205	53.2759	14.6557
																				53.9451	414.093	53.3034	9.68842	53.3049	14.6362
																				53.9726	414.093	53.3316	9.69516	53.3315	14.6224
																				54.0018	413.759	53.3589	9.70573	53.3596	14.6237
																				54.0285	414.396	53.3862	9.71247	53.3886	14.6407
																				54.056	414.73	53.4152	9.71665	53.415	14.6612
																				54.0855	414.73	53.4426	9.72144	53.4431	14.6573
																				54.1122	414.73	53.4718	9.72658	53.4713	14.6375
																				54.1398	414.73	53.4984	9.733	53.4988	14.6073
																				54.1692	415.034	53.5256	9.73587	53.5261	14.5776
																				54.1951	415.368	53.5529	9.74006	53.5551	14.5727
																				54.2235	416.005	53.5819	9.74775	53.5816	14.5686
																				54.2529	416.339	53.6085	9.7564	53.6116	14.5766
																				54.2788	416.643	53.6383	9.76537	53.6381	14.5843
																				54.3064	416.643	53.6649	9.77339	53.6656	14.5715
																				54.3356	416.643	53.6922	9.77817	53.6928	14.5567
																				54.3623	416.977	53.7195	9.78778	53.7212	14.549
																				54.3898	416.643	53.7485	9.79775	53.7484	14.5647
																				54.4173	416.643	53.7758	9.80317	53.7782	14.5413
																				54.4456	416.643	53.805	9.80736	53.8047	14.5019
																				54.4733	416.643	53.8316	9.8115	53.8319	14.4968
																				54.5008	416.643	53.8589	9.81505	53.8592	14.4907
																				54.5292	416.339	53.8862	9.82015	53.8873	14.4487
																				54.5567	416.643	53.9152	9.82593	53.9155	14.4028
																				54.5844	416.643	53.9417	9.8349	53.9445	14.383
																				54.6128	416.339	53.9717	9.83909	53.971	14.3538
																				54.6395	416.643	53.9983	9.84997	53.9982	14.2961
																				54.6678	416.643	54.0256	9.85958	54.0281	14.2718
																				54.6962	416.643	54.053	9.86632	54.0537	14.2663
																				54.7229	416.339	54.0814	9.87306	54.0821	14.2561
																				54.7504	416.005	54.1089	9.88075	54.111	14.2647
																				54.7796	416.339	54.1362	9.88654	54.1375	14.283
																				54.8063	416.005	54.1652	9.89068	54.1648	14.2901
																				54.8338	416.339	54.1917	9.89323	54.1946	14.3192
																				54.8638	416.339	54.2217	9.90124	54.2211	14.3846
																				54.8897	416.339	54.2482	9.90735	54.2484	14.4378
																				54.9172	416.339	54.2755	9.91536	54.2775	14.4436
																				54.9472	416.339	54.3028	9.9221	54.304	14.424
																				54.9731	416.339	54.3319	9.92624	54.3322	14.4352
																				55.0006	416.005	54.3584	9.93813	54.3612	14.4413
																				55.0282	416.005	54.3883	9.94678	54.3877	14.4195
																				55.0565	416.339	54.4148	9.95638	54.415	14.4045
																				55.084	416.005	54.4421	9.95766	54.444	14.4067
																				55.1115	415.702	54.4694	9.96026	54.4705	14.3628
																				55.1399	415.034	54.4984	9.96827	54.4987	14.3221
																				55.1674	415.368	54.5249	9.97724	54.5277	14.3019
																				55.1949	414.73	54.555	9.98234	54.5542	14.2747
																				55.2233	414.396	54.5815	9.98653	54.584	14.2695
																				55.2508	414.093	54.6089	9.99067	54.6105	14.2432
																				55.2783	413.759	54.6362	9.99837	54.6377	14.2102
																				55.3075	413.759	54.6652	10.0076	54.6649	14.1804
																				55.3344	413.455	54.6917	10.0128	54.6939	14.1436
																				55.3619	413.455	54.7218	10.0211	54.7212	14.099
																				55.3911	412.818	54.7483	10.0256	54.7502	14.0288
																				55.4179	412.15	54.7756	10.0365	54.7767	13.9371
																				55.4456	411.513	54.803	10.0433	54.804	13.8477
																				55.4748	411.209	54.8313	10.0461	54.8337	13.7804
[truncated: 2,131 more rows]

## Sheet: Fig. 3
Fig. 3a Relationship between the tearing toughness of the composites and tearing toughness of the polymer matrixes.						Fig. 3b XPS O 1s spectra of the FRIG, ionogel and CF fabric.																		Fig. 3c Binding energies between components in FRIG and PDMS/CF.				Fig. 3d Dissipated energy and damping capacity of the ionogel at different strains.
						FRIG						IG						CF
	Γmatrix (kJ m-2)	Γcomposite (kJ m-2)	Error(Γmatrix )	Error(Γcomposite)		Binding energy (eV)	Intensity					Binding energy (eV)	Intensity				Binding energy (eV)	Intensity							Binding energy (kcal mol−1 Å−2)			strain (%)	Dissipated enegy (MJ m-3)	Damping capacity (%)
PDMS/CF	0.295	164	0.05	19.7			sum	C-O-C	C-O-H	C=O	raw		sum	C=O	C-O-H	raw		sum	C-O-H	C=O	C-O-C	raw		FRIG	0.422			50	0.2817	98.7862
PAAm/CF	0.42	129	0.06	5.3		524.08	1.22646e-09	3.64727e-28	9.24634e-26	1.22646e-09	1.22646e-09	524.08	2.33077e-10	4.57969e-14	2.33032e-10	2.33077e-10	524.08	6.33337e-11	5.0592e-17	6.33337e-11	4.11915e-21	6.33337e-11		PDMS/CF	0.297			100	0.60641	91.7078
FRIG	1.3	935	0.4	71		524.094	1.39062e-09	4.51547e-28	1.17805e-25	1.39062e-09	1.39062e-09	524.094	2.63676e-10	5.38323e-14	2.63623e-10	2.63676e-10	524.094	7.2149e-11	6.03222e-17	7.21489e-11	4.87084e-21	7.2149e-11						200	1.87425	89.1215
	4	1411	1.2	182		524.108	1.57637e-09	5.58864e-28	1.5003e-25	1.57637e-09	1.57637e-09	524.108	2.98228e-10	6.32583e-14	2.98165e-10	2.98228e-10	524.108	8.21713e-11	7.19016e-17	8.21712e-11	5.75831e-21	8.21713e-11						300	2.78057	84.5652
	12.5	1750	2	102		524.122	1.7865e-09	6.91474e-28	1.90992e-25	1.7865e-09	1.7865e-09	524.122	3.37234e-10	7.43118e-14	3.37159e-10	3.37234e-10	524.122	9.35631e-11	8.56776e-17	9.3563e-11	6.80584e-21	9.35631e-11						400	5.15604	90.4495
	26.5	1803	2.7	131		524.136	2.02416e-09	8.55287e-28	2.43036e-25	2.02416e-09	2.02416e-09	524.136	3.81258e-10	8.72701e-14	3.81171e-10	3.81258e-10	524.136	1.06508e-10	1.02062e-16	1.06508e-10	8.04197e-21	1.06508e-10						500	8.07889	91.5529
	26.3	2062	2.5	146		524.15	2.29287e-09	1.05758e-27	3.09136e-25	2.29287e-09	2.29287e-09	524.15	4.30936e-10	1.02457e-13	4.30834e-10	4.30936e-10	524.15	1.21215e-10	1.21541e-16	1.21215e-10	9.50032e-21	1.21215e-10						600	9.45851	86.3846
	33.6	2278	2.9	179		524.164	2.59662e-09	1.30733e-27	3.93051e-25	2.59662e-09	2.59662e-09	524.164	4.86982e-10	1.20249e-13	4.86861e-10	4.86982e-10	524.164	1.3792e-10	1.44695e-16	1.3792e-10	1.12204e-20	1.3792e-10						700	14.4898	91.228
						524.178	2.9399e-09	1.61555e-27	4.99539e-25	2.9399e-09	2.9399e-09	524.178	5.50196e-10	1.41087e-13	5.50055e-10	5.50196e-10	524.178	1.56888e-10	1.72206e-16	1.56888e-10	1.32487e-20	1.56888e-10						800	19.2175	91.0631
						524.192	3.32776e-09	1.99583e-27	6.34616e-25	3.32776e-09	3.32776e-09	524.192	6.21482e-10	1.65487e-13	6.21316e-10	6.21482e-10	524.192	1.78422e-10	2.04885e-16	1.78422e-10	1.56399e-20	1.78422e-10
						524.206	3.76587e-09	2.46487e-27	8.05887e-25	3.76587e-09	3.76587e-09	524.206	7.01851e-10	1.94046e-13	7.01657e-10	7.01851e-10	524.206	2.02862e-10	2.43691e-16	2.02862e-10	1.84581e-20	2.02862e-10
						524.22	4.26063e-09	3.0432e-27	1.02296e-24	4.26063e-09	4.26063e-09	524.22	7.92441e-10	2.27464e-13	7.92213e-10	7.92441e-10	524.22	2.30594e-10	2.89757e-16	2.30594e-10	2.17789e-20	2.30594e-10
						524.234	4.81922e-09	3.75607e-27	1.29797e-24	4.81922e-09	4.81922e-09	524.234	8.94529e-10	2.66555e-13	8.94263e-10	8.94529e-10	524.234	2.62054e-10	3.44427e-16	2.62053e-10	2.5691e-20	2.62054e-10
						524.248	5.44972e-09	4.63451e-27	1.64623e-24	5.44972e-09	5.44972e-09	524.248	1.00955e-09	3.12268e-13	1.00924e-09	1.00955e-09	524.248	2.97733e-10	4.09285e-16	2.97733e-10	3.02983e-20	2.97733e-10
						524.262	6.16122e-09	5.71663e-27	2.08707e-24	6.16122e-09	6.16122e-09	524.262	1.13911e-09	3.65709e-13	1.13875e-09	1.13911e-09	524.262	3.38189e-10	4.86208e-16	3.38188e-10	3.57233e-20	3.38189e-10
						524.276	6.96392e-09	7.04926e-27	2.64488e-24	6.96392e-09	6.96392e-09	524.276	1.28503e-09	4.28165e-13	1.2846e-09	1.28503e-09	524.276	3.84048e-10	5.7741e-16	3.84047e-10	4.21095e-20	3.84048e-10
						524.29	7.86929e-09	8.68988e-27	3.35039e-24	7.86929e-09	7.86929e-09	524.29	1.44931e-09	5.01132e-13	1.44881e-09	1.44931e-09	524.29	4.3602e-10	6.85509e-16	4.36019e-10	4.96252e-20	4.3602e-10
						524.304	8.89021e-09	1.0709e-26	4.24234e-24	8.89021e-09	8.89021e-09	524.304	1.63425e-09	5.86355e-13	1.63366e-09	1.63425e-09	524.304	4.94905e-10	8.13597e-16	4.94904e-10	5.84682e-20	4.94905e-10
						524.318	1.00411e-08	1.31933e-26	5.36954e-24	1.00411e-08	1.00411e-08	524.318	1.84238e-09	6.8586e-13	1.8417e-09	1.84238e-09	524.318	5.61607e-10	9.65322e-16	5.61606e-10	6.88703e-20	5.61607e-10
						524.332	1.13383e-08	1.62489e-26	6.79345e-24	1.13383e-08	1.13383e-08	524.332	2.07657e-09	8.02005e-13	2.07577e-09	2.07657e-09	524.332	6.37144e-10	1.14499e-15	6.37143e-10	8.11033e-20	6.37144e-10
						524.346	1.28e-08	2.00061e-26	8.59141e-24	1.28e-08	1.28e-08	524.346	2.34003e-09	9.37531e-13	2.33909e-09	2.34003e-09	524.346	7.22665e-10	1.35768e-15	7.22664e-10	9.54861e-20	7.22665e-10
						524.36	1.44466e-08	2.46244e-26	1.08608e-23	1.44466e-08	1.44466e-08	524.36	2.63633e-09	1.09562e-12	2.63523e-09	2.63633e-09	524.36	8.19468e-10	1.60939e-15	8.19466e-10	1.12392e-19	8.19468e-10
						524.374	1.6301e-08	3.02996e-26	1.37239e-23	1.6301e-08	1.6301e-08	524.374	2.96951e-09	1.27998e-12	2.96823e-09	2.96951e-09	524.374	9.29011e-10	1.90717e-15	9.29009e-10	1.3226e-19	9.29011e-10
						524.388	1.83891e-08	3.72712e-26	1.73346e-23	1.83891e-08	1.83891e-08	524.388	3.34406e-09	1.4949e-12	3.34257e-09	3.34406e-09	524.388	1.05294e-09	2.25936e-15	1.05294e-09	1.55601e-19	1.05294e-09
						524.402	2.07395e-08	4.58329e-26	2.18863e-23	2.07395e-08	2.07395e-08	524.402	3.76505e-09	1.74537e-12	3.7633e-09	3.76505e-09	524.402	1.19312e-09	2.67577e-15	1.19312e-09	1.83018e-19	1.19312e-09
						524.416	2.33848e-08	5.63441e-26	2.76218e-23	2.33848e-08	2.33848e-08	524.416	4.23811e-09	2.03718e-12	4.23608e-09	4.23811e-09	524.416	1.35163e-09	3.16796e-15	1.35162e-09	2.15213e-19	1.35163e-09
						524.43	2.6361e-08	6.92446e-26	3.4846e-23	2.6361e-08	2.6361e-08	524.43	4.76958e-09	2.37705e-12	4.7672e-09	4.76958e-09	524.43	1.53082e-09	3.74952e-15	1.53082e-09	2.5301e-19	1.53082e-09
						524.444	2.97088e-08	8.50727e-26	4.39416e-23	2.97088e-08	2.97088e-08	524.444	5.36653e-09	2.77277e-12	5.36375e-09	5.36653e-09	524.444	1.73336e-09	4.43648e-15	1.73335e-09	2.97373e-19	1.73336e-09
						524.458	3.34737e-08	1.04487e-25	5.53884e-23	3.34737e-08	3.34737e-08	524.458	6.03688e-09	3.23337e-12	6.03364e-09	6.03688e-09	524.458	1.96221e-09	5.2477e-15	1.9622e-09	3.4943e-19	1.96221e-09
						524.472	3.77065e-08	1.28292e-25	6.97884e-23	3.77065e-08	3.77065e-08	524.472	6.78949e-09	3.76933e-12	6.78572e-09	6.78949e-09	524.472	2.22074e-09	6.20534e-15	2.22073e-09	4.10501e-19	2.22074e-09
						524.486	4.24643e-08	1.57472e-25	8.78959e-23	4.24643e-08	4.24643e-08	524.486	7.63428e-09	4.39279e-12	7.62988e-09	7.63428e-09	524.486	2.51272e-09	7.33549e-15	2.51271e-09	4.82128e-19	2.51272e-09
						524.5	4.78108e-08	1.9323e-25	1.10656e-22	4.78108e-08	4.78108e-08	524.5	8.58231e-09	5.1178e-12	8.5772e-09	8.58231e-09	524.5	2.8424e-09	8.66881e-15	2.84239e-09	5.66116e-19	2.8424e-09
						524.514	5.38175e-08	2.37035e-25	1.39253e-22	5.38175e-08	5.38175e-08	524.514	9.64598e-09	5.96063e-12	9.64002e-09	9.64598e-09	524.514	3.21456e-09	1.02413e-14	3.21455e-09	6.64574e-19	3.21456e-09
						524.528	6.05641e-08	2.90681e-25	1.75167e-22	6.05641e-08	6.05641e-08	524.528	1.08391e-08	6.94014e-12	1.08322e-08	1.08391e-08	524.528	3.63457e-09	1.20954e-14	3.63455e-09	7.79967e-19	3.63457e-09
						524.542	6.81399e-08	3.5636e-25	2.20253e-22	6.81399e-08	6.81399e-08	524.542	1.21772e-08	8.07813e-12	1.21692e-08	1.21772e-08	524.542	4.10845e-09	1.42807e-14	4.10844e-09	9.15173e-19	4.10845e-09
						524.556	7.66448e-08	4.36744e-25	2.7683e-22	7.66448e-08	7.66448e-08	524.556	1.36775e-08	9.39984e-12	1.36681e-08	1.36775e-08	524.556	4.643e-09	1.68557e-14	4.64298e-09	1.07356e-18	4.643e-09
						524.57	8.61903e-08	5.35096e-25	3.47797e-22	8.61903e-08	8.61903e-08	524.57	1.53594e-08	1.09344e-11	1.53484e-08	1.53594e-08	524.57	5.24582e-09	1.98889e-14	5.2458e-09	1.25905e-18	5.24582e-09
						524.585	9.69011e-08	6.55395e-25	4.36776e-22	9.69011e-08	9.69011e-08	524.585	1.72443e-08	1.27157e-11	1.72316e-08	1.72443e-08	524.585	5.92548e-09	2.34607e-14	5.92546e-09	1.47623e-18	5.92548e-09
						524.599	1.08917e-07	8.02493e-25	5.48294e-22	1.08917e-07	1.08917e-07	524.599	1.93563e-08	1.47825e-11	1.93415e-08	1.93563e-08	524.599	6.69157e-09	2.76655e-14	6.69154e-09	1.73045e-18	6.69157e-09
						524.613	1.22392e-07	9.82305e-25	6.88001e-22	1.22392e-07	1.22392e-07	524.613	2.17223e-08	1.71801e-11	2.17051e-08	2.17223e-08	524.613	7.55487e-09	3.26139e-14	7.55484e-09	2.02796e-18	7.55487e-09
						524.627	1.37502e-07	1.20204e-24	8.62951e-22	1.37502e-07	1.37502e-07	524.627	2.43722e-08	1.99604e-11	2.43522e-08	2.43722e-08	524.627	8.52749e-09	3.84356e-14	8.52745e-09	2.37605e-18	8.52749e-09
						524.641	1.54439e-07	1.47047e-24	1.08194e-21	1.54439e-07	1.54439e-07	524.641	2.73394e-08	2.31835e-11	2.73162e-08	2.73394e-08	524.641	9.62298e-09	4.52826e-14	9.62293e-09	2.78321e-18	9.62298e-09
						524.655	1.73421e-07	1.7983e-24	1.35595e-21	1.73421e-07	1.73421e-07	524.655	3.06613e-08	2.69187e-11	3.06343e-08	3.06613e-08	524.655	1.08566e-08	5.33329e-14	1.08565e-08	3.25935e-18	1.08566e-08
						524.669	1.94689e-07	2.19854e-24	1.69865e-21	1.94689e-07	1.94689e-07	524.669	3.43793e-08	3.12463e-11	3.4348e-08	3.43793e-08	524.669	1.22453e-08	6.27952e-14	1.22453e-08	3.81601e-18	1.22453e-08
						524.683	2.18511e-07	2.68703e-24	2.12709e-21	2.18511e-07	2.18511e-07	524.683	3.85398e-08	3.62583e-11	3.85035e-08	3.85398e-08	524.683	1.38084e-08	7.39136e-14	1.38083e-08	4.46667e-18	1.38084e-08
						524.697	2.4519e-07	3.28305e-24	2.66249e-21	2.4519e-07	2.4519e-07	524.697	4.31945e-08	4.20615e-11	4.31524e-08	4.31945e-08	524.697	1.55672e-08	8.69738e-14	1.55671e-08	5.22701e-18	1.55672e-08
						524.711	2.75058e-07	4.01005e-24	3.33128e-21	2.75058e-07	2.75058e-07	524.711	4.84008e-08	4.87785e-11	4.8352e-08	4.84008e-08	524.711	1.75458e-08	1.0231e-13	1.75457e-08	6.11529e-18	1.75458e-08
						524.725	3.08491e-07	4.89653e-24	4.16635e-21	3.08491e-07	3.08491e-07	524.725	5.42229e-08	5.65507e-11	5.41664e-08	5.42229e-08	524.725	1.97711e-08	1.20314e-13	1.97709e-08	7.15278e-18	1.97711e-08
						524.739	3.45903e-07	5.97715e-24	5.20861e-21	3.45903e-07	3.45903e-07	524.739	6.07323e-08	6.55413e-11	6.06667e-08	6.07323e-08	524.739	2.22731e-08	1.41443e-13	2.2273e-08	8.36427e-18	2.22731e-08
						524.753	3.87759e-07	7.29402e-24	6.50892e-21	3.87759e-07	3.87759e-07	524.753	6.80083e-08	7.5938e-11	6.79324e-08	6.80083e-08	524.753	2.50858e-08	1.66232e-13	2.50856e-08	9.77858e-18	2.50858e-08
						524.767	4.34573e-07	8.89827e-24	8.1305e-21	4.34573e-07	4.34573e-07	524.767	7.61396e-08	8.79568e-11	7.60516e-08	7.61396e-08	524.767	2.82468e-08	1.95304e-13	2.82466e-08	1.14293e-17	2.82468e-08
						524.781	4.86922e-07	1.0852e-23	1.01519e-20	4.86922e-07	4.86922e-07	524.781	8.52246e-08	1.01847e-10	8.51228e-08	8.52246e-08	524.781	3.17983e-08	2.29391e-13	3.17981e-08	1.33554e-17	3.17983e-08
						524.795	5.45444e-07	1.32307e-23	1.26706e-20	5.45444e-07	5.45444e-07	524.795	9.5373e-08	1.17894e-10	9.52551e-08	9.5373e-08	524.795	3.57878e-08	2.69344e-13	3.57875e-08	1.56023e-17	3.57878e-08
						524.809	6.10852e-07	1.61259e-23	1.58077e-20	6.10852e-07	6.10852e-07	524.809	1.06707e-07	1.36427e-10	1.0657e-07	1.06707e-07	524.809	4.02679e-08	3.16159e-13	4.02676e-08	1.82227e-17	4.02679e-08
						524.823	6.83938e-07	1.96485e-23	1.97134e-20	6.83938e-07	6.83938e-07	524.823	1.19362e-07	1.57826e-10	1.19204e-07	1.19362e-07	524.823	4.5298e-08	3.70998e-13	4.52977e-08	2.12782e-17	4.5298e-08
						524.837	7.65582e-07	2.39333e-23	2.4574e-20	7.65582e-07	7.65582e-07	524.837	1.33488e-07	1.82525e-10	1.33306e-07	1.33488e-07	524.837	5.09441e-08	4.35214e-13	5.09436e-08	2.484e-17	5.09441e-08
						524.851	8.56765e-07	2.91435e-23	3.06204e-20	8.56765e-07	8.56765e-07	524.851	1.49255e-07	2.11025e-10	1.49044e-07	1.49255e-07	524.851	5.728e-08	5.10389e-13	5.72795e-08	2.89909e-17	5.728e-08
						524.865	9.58575e-07	3.54771e-23	3.81388e-20	9.58575e-07	9.58575e-07	524.865	1.66847e-07	2.43899e-10	1.66604e-07	1.66847e-07	524.865	6.43883e-08	5.98365e-13	6.43877e-08	3.38273e-17	6.43883e-08
						524.879	1.07222e-06	4.31738e-23	4.74836e-20	1.07222e-06	1.07222e-06	524.879	1.86473e-07	2.81809e-10	1.86192e-07	1.86473e-07	524.879	7.23611e-08	7.01291e-13	7.23604e-08	3.94609e-17	7.23611e-08
						524.893	1.19906e-06	5.25243e-23	5.90938e-20	1.19906e-06	1.19906e-06	524.893	2.08363e-07	3.25511e-10	2.08037e-07	2.08363e-07	524.893	8.13015e-08	8.21669e-13	8.13007e-08	4.60216e-17	8.13015e-08
						524.907	1.34056e-06	6.38802e-23	7.35126e-20	1.34056e-06	1.34056e-06	524.907	2.32771e-07	3.75875e-10	2.32396e-07	2.32771e-07	524.907	9.13244e-08	9.62415e-13	9.13234e-08	5.36601e-17	9.13244e-08
						524.921	1.49841e-06	7.76676e-23	9.14118e-20	1.49841e-06	1.49841e-06	524.921	2.59983e-07	4.33898e-10	2.59549e-07	2.59983e-07	524.921	1.02558e-07	1.12692e-12	1.02557e-07	6.25512e-17	1.02558e-07
						524.935	1.67444e-06	9.44016e-23	1.13622e-19	1.67444e-06	1.67444e-06	524.935	2.90314e-07	5.00725e-10	2.89813e-07	2.90314e-07	524.935	1.15145e-07	1.31915e-12	1.15144e-07	7.28978e-17	1.15145e-07
						524.949	1.87069e-06	1.14706e-22	1.41172e-19	1.87069e-06	1.87069e-06	524.949	3.24112e-07	5.77666e-10	3.23535e-07	3.24112e-07	524.949	1.29247e-07	1.54369e-12	1.29245e-07	8.49352e-17	1.29247e-07
						524.963	2.08944e-06	1.39335e-22	1.75328e-19	2.08944e-06	2.08944e-06	524.963	3.61768e-07	6.66226e-10	3.61102e-07	3.61768e-07	524.963	1.45039e-07	1.80589e-12	1.45037e-07	9.89364e-17	1.45039e-07
						524.977	2.3332e-06	1.692e-22	2.17659e-19	2.3332e-06	2.3332e-06	524.977	4.03711e-07	7.68127e-10	4.02943e-07	4.03711e-07	524.977	1.62722e-07	2.11198e-12	1.6272e-07	1.15218e-16	1.62722e-07
						524.991	2.60476e-06	2.05403e-22	2.70099e-19	2.60476e-06	2.60476e-06	524.991	4.5042e-07	8.85342e-10	4.49535e-07	4.5042e-07	524.991	1.82517e-07	2.4692e-12	1.82515e-07	1.34146e-16	1.82517e-07
						525.005	2.90723e-06	2.49275e-22	3.35035e-19	2.90723e-06	2.90723e-06	525.005	5.02425e-07	1.02013e-09	5.01404e-07	5.02425e-07	525.005	2.0467e-07	2.88595e-12	2.04667e-07	1.56145e-16	2.0467e-07
						525.019	3.24404e-06	3.02426e-22	4.15412e-19	3.24404e-06	3.24404e-06	525.019	5.60313e-07	1.17508e-09	5.59138e-07	5.60313e-07	525.019	2.29456e-07	3.372e-12	2.29453e-07	1.81709e-16	2.29456e-07
						525.033	3.61899e-06	3.66798e-22	5.1486e-19	3.61899e-06	3.61899e-06	525.033	6.24736e-07	1.35315e-09	6.23383e-07	6.24736e-07	525.033	2.57182e-07	3.93871e-12	2.57178e-07	2.11406e-16	2.57182e-07
						525.047	4.03629e-06	4.44734e-22	6.37852e-19	4.03629e-06	4.03629e-06	525.047	6.96416e-07	1.55772e-09	6.94859e-07	6.96416e-07	525.047	2.88188e-07	4.59924e-12	2.88183e-07	2.45898e-16	2.88188e-07
						525.061	4.50063e-06	5.39065e-22	7.89899e-19	4.50063e-06	4.50063e-06	525.061	7.76154e-07	1.79268e-09	7.74361e-07	7.76154e-07	525.061	3.22853e-07	5.3689e-12	3.22848e-07	2.85947e-16	3.22853e-07
						525.075	5.01716e-06	6.53203e-22	9.77789e-19	5.01716e-06	5.01716e-06	525.075	8.64835e-07	2.06244e-09	8.62772e-07	8.64835e-07	525.075	3.61601e-07	6.26544e-12	3.61595e-07	3.32438e-16	3.61601e-07
						525.08	5.21536e-06	6.99526e-22	1.05511e-18	5.21536e-06	5.21536e-06	525.08	8.98857e-07	2.16816e-09	8.96689e-07	8.98857e-07	525.08	3.76517e-07	6.62021e-12	3.7651e-07	3.50794e-16	3.76517e-07
						525.089	5.59162e-06	7.91265e-22	1.20987e-18	5.59162e-06	5.59162e-06	525.089	9.6344e-07	2.37206e-09	9.61068e-07	9.6344e-07	525.089	4.04901e-07	7.30945e-12	4.04894e-07	3.86395e-16	4.04901e-07
						525.103	6.23035e-06	9.58214e-22	1.49642e-18	6.23035e-06	6.23035e-06	525.103	1.07306e-06	2.72733e-09	1.07033e-06	1.07306e-06	525.103	4.53276e-07	8.5248e-12	4.53268e-07	4.49001e-16	4.53276e-07
						525.117	6.94035e-06	1.16003e-21	1.85008e-18	6.94035e-06	6.94035e-06	525.117	1.19489e-06	3.13485e-09	1.19175e-06	1.19489e-06	525.117	5.07308e-07	9.93918e-12	5.07298e-07	5.21623e-16	5.07308e-07
						525.131	7.72939e-06	1.40392e-21	2.28638e-18	7.72939e-06	7.72939e-06	525.131	1.33027e-06	3.60215e-09	1.32667e-06	1.33027e-06	525.131	5.67643e-07	1.15847e-11	5.67631e-07	6.05845e-16	5.67643e-07
						525.145	8.60605e-06	1.69857e-21	2.82441e-18	8.60605e-06	8.60605e-06	525.145	1.48066e-06	4.13784e-09	1.47653e-06	1.48066e-06	525.145	6.34999e-07	1.34984e-11	6.34986e-07	7.03495e-16	6.34999e-07
						525.159	9.57981e-06	2.05443e-21	3.48761e-18	9.57981e-06	9.57981e-06	525.159	1.64771e-06	4.75174e-09	1.64296e-06	1.64771e-06	525.159	7.10176e-07	1.57235e-11	7.1016e-07	8.16686e-16	7.10176e-07
						525.173	1.06612e-05	2.48408e-21	4.30476e-18	1.06612e-05	1.06612e-05	525.173	1.83321e-06	5.45505e-09	1.82775e-06	1.83321e-06	525.173	7.94061e-07	1.83098e-11	7.94042e-07	9.47859e-16	7.94061e-07
						525.187	1.18617e-05	3.00267e-21	5.31118e-18	1.18617e-05	1.18617e-05	525.187	2.03915e-06	6.26052e-09	2.03289e-06	2.03915e-06	525.187	8.87638e-07	2.13149e-11	8.87617e-07	1.09983e-15	8.87638e-07
						525.201	1.31943e-05	3.6284e-21	6.5502e-18	1.31943e-05	1.31943e-05	525.201	2.26774e-06	7.18273e-09	2.26056e-06	2.26774e-06	525.201	9.92003e-07	2.48056e-11	9.91978e-07	1.27587e-15	9.92003e-07
						525.215	1.46729e-05	4.38318e-21	8.07494e-18	1.46729e-05	1.46729e-05	525.215	2.52142e-06	8.23826e-09	2.51318e-06	2.52142e-06	525.215	1.10837e-06	2.88591e-11	1.10834e-06	1.47972e-15	1.10837e-06
						525.229	1.63134e-05	5.29335e-21	9.9505e-18	1.63134e-05	1.63134e-05	525.229	2.80287e-06	9.446e-09	2.79342e-06	2.80287e-06	525.229	1.23809e-06	3.35648e-11	1.23805e-06	1.71572e-15	1.23809e-06
						525.243	1.81328e-05	6.39056e-21	1.22566e-17	1.81328e-05	1.81328e-05	525.243	3.11507e-06	1.08275e-08	3.10424e-06	3.11507e-06	525.243	1.38265e-06	3.90257e-11	1.38261e-06	1.98888e-15	1.38265e-06
						525.257	2.01503e-05	7.71282e-21	1.50911e-17	2.01503e-05	2.01503e-05	525.257	3.4613e-06	1.24072e-08	3.44889e-06	3.4613e-06	525.257	1.54372e-06	4.53612e-11	1.54367e-06	2.30497e-15	1.54372e-06
						525.271	2.23868e-05	9.30582e-21	1.85733e-17	2.23868e-05	2.23868e-05	525.271	3.84518e-06	1.4213e-08	3.83097e-06	3.84518e-06	525.271	1.72313e-06	5.2709e-11	1.72308e-06	2.67065e-15	1.72313e-06
						525.285	2.48655e-05	1.12244e-20	2.28496e-17	2.48655e-05	2.48655e-05	525.285	4.27073e-06	1.62767e-08	4.25445e-06	4.27073e-06	525.285	1.92293e-06	6.12282e-11	1.92287e-06	3.09359e-15	1.92293e-06
						525.299	2.7612e-05	1.35344e-20	2.8099e-17	2.7612e-05	2.7612e-05	525.299	4.74236e-06	1.86342e-08	4.72372e-06	4.74236e-06	525.299	2.14538e-06	7.11026e-11	2.14531e-06	3.58265e-15	2.14538e-06
						525.313	3.06544e-05	1.63147e-20	3.454e-17	3.06544e-05	3.06544e-05	525.313	5.26494e-06	2.13267e-08	5.24361e-06	5.26494e-06	525.313	2.39298e-06	8.25441e-11	2.39289e-06	4.14801e-15	2.39298e-06
						525.327	3.40238e-05	1.96602e-20	4.24401e-17	3.40238e-05	3.40238e-05	525.327	5.84385e-06	2.44008e-08	5.81945e-06	5.84385e-06	525.327	2.6685e-06	9.57973e-11	2.66841e-06	4.80143e-15	2.6685e-06
						525.341	3.77544e-05	2.36844e-20	5.21256e-17	3.77544e-05	3.77544e-05	525.341	6.48503e-06	2.79094e-08	6.45712e-06	6.48503e-06	525.341	2.97503e-06	1.11144e-10	2.97492e-06	5.55643e-15	2.97503e-06
						525.355	4.18838e-05	2.85236e-20	6.39951e-17	4.18838e-05	4.18838e-05	525.355	7.19501e-06	3.19127e-08	7.1631e-06	7.19501e-06	525.355	3.31597e-06	1.2891e-10	3.31584e-06	6.42859e-15	3.31597e-06
						525.369	4.64537e-05	3.4341e-20	7.85351e-17	4.64537e-05	4.64537e-05	525.369	7.98102e-06	3.6479e-08	7.94454e-06	7.98102e-06	525.369	3.69509e-06	1.49471e-10	3.69494e-06	7.43584e-15	3.69509e-06
						525.383	5.15096e-05	4.13321e-20	9.6339e-17	5.15096e-05	5.15096e-05	525.383	8.85101e-06	4.1686e-08	8.80932e-06	8.85101e-06	525.383	4.11655e-06	1.73257e-10	4.11637e-06	8.59883e-15	4.11655e-06
						525.397	5.7102e-05	4.97313e-20	1.1813e-16	5.7102e-05	5.7102e-05	525.397	9.81373e-06	4.76215e-08	9.7661e-06	9.81373e-06	525.397	4.58496e-06	2.00766e-10	4.58476e-06	9.94131e-15	4.58496e-06
						525.411	6.32862e-05	5.98189e-20	1.44791e-16	6.32862e-05	6.32862e-05	525.411	1.08788e-05	5.43855e-08	1.08244e-05	1.08788e-05	525.411	5.10545e-06	2.32573e-10	5.10521e-06	1.14906e-14	5.10545e-06
						525.425	7.01232e-05	7.19306e-20	1.77396e-16	7.01232e-05	7.01232e-05	525.425	1.2057e-05	6.20912e-08	1.19949e-05	1.2057e-05	525.425	5.68364e-06	2.69335e-10	5.68337e-06	1.32781e-14	5.68364e-06
						525.439	7.768e-05	8.64681e-20	2.17253e-16	7.768e-05	7.768e-05	525.439	1.33598e-05	7.08669e-08	1.3289e-05	1.33598e-05	525.439	6.32577e-06	3.11813e-10	6.32546e-06	1.53399e-14	6.32577e-06
						525.453	8.60302e-05	1.03912e-19	2.65956e-16	8.60302e-05	8.60302e-05	525.453	1.48003e-05	8.08581e-08	1.47195e-05	1.48003e-05	525.453	7.03875e-06	3.60879e-10	7.03839e-06	1.77177e-14	7.03875e-06
						525.467	9.5255e-05	1.24836e-19	3.25443e-16	9.5255e-05	9.5255e-05	525.467	1.63926e-05	9.22296e-08	1.63004e-05	1.63926e-05	525.467	7.83019e-06	4.17539e-10	7.82977e-06	2.0459e-14	7.83019e-06
						525.481	0.000105443	1.49928e-19	3.98071e-16	0.000105443	0.000105443	525.481	1.81524e-05	1.05168e-07	1.80472e-05	1.81524e-05	525.481	8.70851e-06	4.82945e-10	8.70803e-06	2.36187e-14	8.70851e-06
						525.495	0.000116693	1.80008e-19	4.86708e-16	0.000116693	0.000116693	525.495	2.00968e-05	1.19885e-07	1.99769e-05	2.00968e-05	525.495	9.683e-06	5.58426e-10	9.68244e-06	2.72598e-14	9.683e-06
						525.509	0.000129112	2.16057e-19	5.94835e-16	0.000129112	0.000129112	525.509	2.22447e-05	1.36619e-07	2.21081e-05	2.22447e-05	525.509	1.07639e-05	6.45507e-10	1.07633e-05	3.14546e-14	1.07639e-05
						525.523	0.000142818	2.59245e-19	7.26685e-16	0.000142818	0.000142818	525.523	2.46169e-05	1.55642e-07	2.44613e-05	2.46169e-05	525.523	1.19626e-05	7.45937e-10	1.19619e-05	3.62861e-14	1.19626e-05
						525.537	0.00015794	3.10971e-19	8.87394e-16	0.00015794	0.00015794	525.537	2.72363e-05	1.77258e-07	2.70591e-05	2.72363e-05	525.537	1.32916e-05	8.61729e-10	1.32907e-05	4.18497e-14	1.32916e-05
						525.551	0.000174621	3.72903e-19	1.0832e-15	0.000174621	0.000174621	525.551	3.0128e-05	2.01815e-07	2.99262e-05	3.0128e-05	525.551	1.47646e-05	9.95189e-10	1.47636e-05	4.82545e-14	1.47646e-05
						525.565	0.000193017	4.47032e-19	1.32166e-15	0.000193017	0.000193017	525.565	3.33197e-05	2.29703e-07	3.309e-05	3.33197e-05	525.565	1.63969e-05	1.14897e-09	1.63958e-05	5.5626e-14	1.63969e-05
						525.58	0.0002133	5.35732e-19	1.61196e-15	0.0002133	0.0002133	525.58	3.68417e-05	2.61365e-07	3.65803e-05	3.68417e-05	525.58	1.82053e-05	1.3261e-09	1.82039e-05	6.41081e-14	1.82053e-05
						525.594	0.000235656	6.41836e-19	1.96522e-15	0.000235656	0.000235656	525.594	4.07272e-05	2.97301e-07	4.04299e-05	4.07272e-05	525.594	2.02081e-05	1.53007e-09	2.02066e-05	7.38657e-14	2.02081e-05
						525.608	0.000260293	7.68718e-19	2.3949e-15	0.000260293	0.000260293	525.608	4.5013e-05	3.38073e-07	4.4675e-05	4.5013e-05	525.608	2.24259e-05	1.76487e-09	2.24242e-05	8.50878e-14	2.24259e-05
						525.622	0.000287436	9.204e-19	2.91732e-15	0.000287436	0.000287436	525.622	4.97393e-05	3.84318e-07	4.9355e-05	4.97393e-05	525.622	2.48811e-05	2.03508e-09	2.48791e-05	9.79911e-14	2.48811e-05
						525.636	0.000317332	1.10167e-18	3.55224e-15	0.000317332	0.000317332	525.636	5.49502e-05	4.36756e-07	5.45134e-05	5.49502e-05	525.636	2.75983e-05	2.34594e-09	2.7596e-05	1.12824e-13	2.75983e-05
						525.65	0.000350253	1.31824e-18	4.32357e-15	0.000350253	0.000350253	525.65	6.06941e-05	4.96196e-07	6.01979e-05	6.06941e-05	525.65	3.06049e-05	2.70345e-09	3.06022e-05	1.2987e-13	3.06049e-05
						525.664	0.000386496	1.57691e-18	5.26021e-15	0.000386496	0.000386496	525.664	6.70242e-05	5.63552e-07	6.64606e-05	6.70242e-05	525.664	3.39308e-05	3.1145e-09	3.39277e-05	1.49456e-13	3.39308e-05
						525.678	0.000426385	1.88574e-18	6.39713e-15	0.000426385	0.000426385	525.678	7.39988e-05	6.39856e-07	7.3359e-05	7.39988e-05	525.678	3.76091e-05	3.58693e-09	3.76055e-05	1.71953e-13	3.76091e-05
						525.692	0.000470277	2.25437e-18	7.77658e-15	0.000470277	0.000470277	525.692	8.1682e-05	7.26268e-07	8.09557e-05	8.1682e-05	525.692	4.16759e-05	4.12977e-09	4.16718e-05	1.97789e-13	4.16759e-05
						525.706	0.000518562	2.69424e-18	9.44959e-15	0.000518562	0.000518562	525.706	9.01438e-05	8.24097e-07	8.93197e-05	9.01438e-05	525.706	4.61714e-05	4.75329e-09	4.61666e-05	2.27452e-13	4.61714e-05
						525.72	0.000571665	3.21894e-18	1.14778e-14	0.000571665	0.000571665	525.72	9.94612e-05	9.34816e-07	9.85264e-05	9.94612e-05	525.72	5.11393e-05	5.46928e-09	5.11338e-05	2.61501e-13	5.11393e-05
						525.734	0.000630054	3.84464e-18	1.39356e-14	0.000630054	0.000630054	525.734	0.000109719	1.06009e-06	0.000108658	0.000109719	525.734	5.66281e-05	6.29119e-09	5.66218e-05	3.00573e-13	5.66281e-05
						525.748	0.000694238	4.59057e-18	1.69127e-14	0.000694238	0.000694238	525.748	0.000121008	1.20177e-06	0.000119806	0.000121008	525.748	6.26908e-05	7.23439e-09	6.26835e-05	3.45399e-13	6.26908e-05
						525.762	0.000764775	5.47953e-18	2.05173e-14	0.000764775	0.000764775	525.762	0.000133431	1.36198e-06	0.000132069	0.000133431	525.762	6.93857e-05	8.31645e-09	6.93774e-05	3.96814e-13	6.93857e-05
						525.776	0.000842275	6.53863e-18	2.488e-14	0.000842275	0.000842275	525.776	0.000147099	1.54307e-06	0.000145556	0.000147099	525.776	7.6777e-05	9.55742e-09	7.67675e-05	4.55772e-13	7.6777e-05
						525.79	0.000927403	7.80005e-18	3.0158e-14	0.000927403	0.000927403	525.79	0.000162132	1.7477e-06	0.000160384	0.000162132	525.79	8.49351e-05	1.09802e-08	8.49241e-05	5.23364e-13	8.49351e-05
						525.804	0.00102	9.30196e-18	3.65405e-14	0.00102	0.00102	525.804	0.000178664	1.97886e-06	0.000176685	0.000178664	525.804	9.39373e-05	1.26109e-08	9.39247e-05	6.00833e-13	9.39373e-05
						525.818	0.00112	1.10897e-17	4.42555e-14	0.00112	0.00112	525.818	0.00019684	2.23991e-06	0.0001946	0.00019684	525.818	0.000103868	1.44794e-08	0.000103854	6.89603e-13	0.000103868
						525.832	0.00124	1.32169e-17	5.35775e-14	0.00124	0.00124	525.832	0.00021682	2.53462e-06	0.000214285	0.00021682	525.832	0.000114822	1.66195e-08	0.000114805	7.91295e-13	0.000114822
						525.846	0.00136	1.57473e-17	6.48362e-14	0.00136	0.00136	525.846	0.000238778	2.86723e-06	0.00023591	0.000238778	525.846	0.000126899	1.90702e-08	0.00012688	9.07764e-13	0.000126899
						525.86	0.0015	1.87564e-17	7.84286e-14	0.0015	0.0015	525.86	0.000262904	3.24248e-06	0.000259661	0.000262904	525.86	0.000140213	2.18755e-08	0.000140191	1.04112e-12	0.000140213
						525.874	0.00164	2.23337e-17	9.48314e-14	0.00164	0.00164	525.874	0.000289407	3.66572e-06	0.000285741	0.000289407	525.874	0.000154887	2.50858e-08	0.000154862	1.19378e-12	0.000154887
						525.888	0.00181	2.65851e-17	1.14618e-13	0.00181	0.00181	525.888	0.000318515	4.14294e-06	0.000314372	0.000318515	525.888	0.000171054	2.87584e-08	0.000171025	1.3685e-12	0.000171054
						525.902	0.00199	3.16361e-17	1.38475e-13	0.00199	0.00199	525.902	0.000350478	4.68084e-06	0.000345797	0.000350478	525.902	0.000188863	3.29585e-08	0.000188831	1.5684e-12	0.000188863
						525.916	0.00218	3.76352e-17	1.67229e-13	0.00218	0.00218	525.916	0.000385567	5.28696e-06	0.00038028	0.000385567	525.916	0.000208477	3.77605e-08	0.000208439	1.79707e-12	0.000208477
						525.93	0.0024	4.47581e-17	2.01872e-13	0.0024	0.0024	525.93	0.00042408	5.96974e-06	0.00041811	0.00042408	525.93	0.000230071	4.32489e-08	0.000230027	2.05858e-12	0.000230071
						525.944	0.00263	5.32128e-17	2.4359e-13	0.00263	0.00263	525.944	0.000466343	6.73862e-06	0.000459604	0.000466343	525.944	0.00025384	4.95197e-08	0.00025379	2.35758e-12	0.00025384
						525.958	0.00289	6.32451e-17	2.93808e-13	0.00289	0.00289	525.958	0.00051271	7.6042e-06	0.000505106	0.00051271	525.958	0.000279997	5.66824e-08	0.00027994	2.69934e-12	0.000279997
						525.972	0.00317	7.51459e-17	3.54233e-13	0.00317	0.00317	525.972	0.00056357	8.57833e-06	0.000554992	0.00056357	525.972	0.000308775	6.48612e-08	0.00030871	3.0899e-12	0.000308775
						525.986	0.00348	8.92585e-17	4.2691e-13	0.00348	0.00348	525.986	0.000619347	9.67428e-06	0.000609672	0.000619347	525.986	0.000340428	7.41974e-08	0.000340354	3.53611e-12	0.000340428
						526	0.00382	1.05989e-16	5.14285e-13	0.00382	0.00382	526	0.000680501	1.09069e-05	0.000669594	0.000680501	526	0.000375235	8.48514e-08	0.00037515	4.04578e-12	0.000375235
						526.014	0.00419	1.25817e-16	6.19289e-13	0.00419	0.00419	526.014	0.000747538	1.22928e-05	0.000735245	0.000747538	526.014	0.0004135	9.70055e-08	0.000413403	4.62778e-12	0.0004135
						526.028	0.00459	1.49308e-16	7.45425e-13	0.00459	0.00459	526.028	0.000821008	1.38506e-05	0.000807158	0.000821008	526.028	0.000455558	1.10866e-07	0.000455447	5.29222e-12	0.000455558
						526.042	0.00503	1.77131e-16	8.96882e-13	0.00503	0.00503	526.042	0.000901512	1.56009e-05	0.000885911	0.000901512	526.042	0.000501772	1.26669e-07	0.000501645	6.0506e-12	0.000501772
						526.056	0.00552	2.10075e-16	1.07867e-12	0.00552	0.00552	526.056	0.000989703	1.75671e-05	0.000972136	0.000989703	526.056	0.00055254	1.4468e-07	0.000552395	6.91597e-12	0.00055254
						526.07	0.00605	2.49069e-16	1.29677e-12	0.00605	0.00605	526.07	0.00109	1.9775e-05	0.00107	0.00109	526.07	0.000608297	1.65201e-07	0.000608132	7.9032e-12	0.000608297
						526.08	0.00645	2.81226e-16	1.47869e-12	0.00645	0.00645	526.08	0.00116	2.15159e-05	0.00114	0.00116	526.08	0.00065144	1.81583e-07	0.000651258	8.69223e-12	0.00065144
						526.084	0.00662	2.9521e-16	1.55832e-12	0.00662	0.00662	526.084	0.00119	2.22535e-05	0.00117	0.00119	526.084	0.000669519	1.88574e-07	0.00066933	9.02916e-12	0.000669519
						526.098	0.00725	3.49792e-16	1.87186e-12	0.00725	0.00725	526.098	0.00131	2.50351e-05	0.00128	0.00131	526.098	0.000736724	2.15189e-07	0.000736509	1.0313e-11	0.000736724
						526.112	0.00794	4.14338e-16	2.24755e-12	0.00794	0.00794	526.112	0.00143	2.81556e-05	0.00141	0.00143	526.112	0.000810479	2.45485e-07	0.000810233	1.17766e-11	0.000810479
						526.126	0.00869	4.90644e-16	2.69754e-12	0.00869	0.00869	526.126	0.00157	3.16555e-05	0.00154	0.00157	526.126	0.000891401	2.7996e-07	0.000891121	1.34446e-11	0.000891401
						526.14	0.00952	5.80825e-16	3.23629e-12	0.00952	0.00952	526.14	0.00173	3.55794e-05	0.00169	0.00173	526.14	0.000980166	3.19178e-07	0.000979847	1.53452e-11	0.000980166
						526.154	0.01041	6.8737e-16	3.88104e-12	0.01041	0.01041	526.154	0.00189	3.99775e-05	0.00185	0.00189	526.154	0.00108	3.63779e-07	0.00108	1.75101e-11	0.00108
						526.168	0.01139	8.1321e-16	4.65232e-12	0.01139	0.01139	526.168	0.00207	4.49054e-05	0.00203	0.00207	526.168	0.00118	4.14485e-07	0.00118	1.99757e-11	0.00118
						526.182	0.01245	9.61793e-16	5.57459e-12	0.01245	0.01245	526.182	0.00227	5.04254e-05	0.00222	0.00227	526.182	0.0013	4.72114e-07	0.0013	2.27829e-11	0.0013
						526.196	0.01362	1.13717e-15	6.67693e-12	0.01362	0.01362	526.196	0.00249	5.66065e-05	0.00243	0.00249	526.196	0.00143	5.3759e-07	0.00143	2.59783e-11	0.00143
						526.21	0.01488	1.34412e-15	7.99396e-12	0.01488	0.01488	526.21	0.00273	6.35257e-05	0.00266	0.00273	526.21	0.00157	6.1196e-07	0.00157	2.96147e-11	0.00157
						526.224	0.01627	1.58825e-15	9.56683e-12	0.01627	0.01627	526.224	0.00298	7.12689e-05	0.00291	0.00298	526.224	0.00172	6.96403e-07	0.00172	3.3752e-11	0.00172
						526.238	0.01777	1.87614e-15	1.14445e-11	0.01777	0.01777	526.238	0.00327	7.99314e-05	0.00319	0.00327	526.238	0.00189	7.92256e-07	0.00189	3.84579e-11	0.00189
						526.252	0.01941	2.21553e-15	1.3685e-11	0.01941	0.01941	526.252	0.00358	8.96192e-05	0.00349	0.00358	526.252	0.00208	9.01026e-07	0.00208	4.38093e-11	0.00208
						526.266	0.0212	2.61551e-15	1.63574e-11	0.0212	0.0212	526.266	0.00391	0.00010045	0.00381	0.00391	526.266	0.00228	1.02441e-06	0.00228	4.98932e-11	0.00228
						526.28	0.02314	3.08676e-15	1.95436e-11	0.02314	0.02314	526.28	0.00428	0.000112556	0.00417	0.00428	526.28	0.0025	1.16434e-06	0.0025	5.68083e-11	0.0025
						526.294	0.02526	3.64179e-15	2.33408e-11	0.02526	0.02526	526.294	0.00469	0.000126082	0.00456	0.00469	526.294	0.00274	1.32298e-06	0.00274	6.46661e-11	0.00274
						526.308	0.02757	4.29531e-15	2.78644e-11	0.02757	0.02757	526.308	0.00513	0.00014119	0.00498	0.00513	526.308	0.003	1.50276e-06	0.003	7.35929e-11	0.003
						526.322	0.03007	5.06455e-15	3.32509e-11	0.03007	0.03007	526.322	0.00561	0.00015806	0.00545	0.00561	526.322	0.00329	1.70646e-06	0.00329	8.37317e-11	0.00329
						526.336	0.0328	5.96971e-15	3.96624e-11	0.0328	0.0328	526.336	0.00613	0.000176891	0.00595	0.00613	526.336	0.00361	1.93717e-06	0.00361	9.52443e-11	0.00361
						526.35	0.03577	7.0345e-15	4.72907e-11	0.03577	0.03577	526.35	0.0067	0.000197905	0.0065	0.0067	526.35	0.00395	2.1984e-06	0.00395	1.08314e-10	0.00395
						526.364	0.039	8.28666e-15	5.63628e-11	0.039	0.039	526.364	0.00732	0.000221347	0.0071	0.00732	526.364	0.00433	2.49409e-06	0.00433	1.23146e-10	0.00433
						526.378	0.0425	9.75872e-15	6.71478e-11	0.0425	0.0425	526.378	0.008	0.000247491	0.00775	0.008	526.378	0.00474	2.82868e-06	0.00474	1.39976e-10	0.00474
						526.392	0.04631	1.14887e-14	7.99634e-11	0.04631	0.04631	526.392	0.00874	0.000276637	0.00846	0.00874	526.392	0.00519	3.20718e-06	0.00519	1.59068e-10	0.00519
						526.406	0.05045	1.35213e-14	9.51859e-11	0.05045	0.05045	526.406	0.00954	0.000309121	0.00924	0.00954	526.406	0.00568	3.6352e-06	0.00568	1.80719e-10	0.00568
						526.42	0.05495	1.59086e-14	1.13259e-10	0.05495	0.05495	526.42	0.01042	0.000345313	0.01008	0.01042	526.42	0.00622	4.11908e-06	0.00622	2.05268e-10	0.00622
						526.434	0.05983	1.87117e-14	1.34709e-10	0.05983	0.05983	526.434	0.01138	0.000385624	0.01099	0.01138	526.434	0.0068	4.66595e-06	0.0068	2.33095e-10	0.0068
						526.448	0.06513	2.20018e-14	1.60156e-10	0.06513	0.06513	526.448	0.01242	0.000430509	0.01199	0.01242	526.448	0.00744	5.28379e-06	0.00744	2.6463e-10	0.00744
						526.462	0.07088	2.58626e-14	1.9033e-10	0.07088	0.07088	526.462	0.01355	0.000480471	0.01307	0.01355	526.462	0.00814	5.98161e-06	0.00813	3.00359e-10	0.00814
						526.476	0.07713	3.03916e-14	2.26097e-10	0.07713	0.07713	526.476	0.01479	0.000536066	0.01425	0.01479	526.476	0.0089	6.76951e-06	0.00889	3.40829e-10	0.0089
						526.49	0.0839	3.57026e-14	2.68474e-10	0.0839	0.0839	526.49	0.01613	0.000597911	0.01553	0.01613	526.49	0.00972	7.65884e-06	0.00972	3.86659e-10	0.00972
						526.504	0.09124	4.19289e-14	3.18663e-10	0.09124	0.09124	526.504	0.0176	0.000666686	0.01693	0.0176	526.504	0.01062	8.66235e-06	0.01062	4.38544e-10	0.01062
						526.518	0.09921	4.92259e-14	3.78078e-10	0.09921	0.09921	526.518	0.01919	0.000743145	0.01844	0.01919	526.518	0.01161	9.79434e-06	0.0116	4.97271e-10	0.01161
						526.532	0.10784	5.77752e-14	4.48387e-10	0.10784	0.10784	526.532	0.02092	0.000828117	0.02009	0.02092	526.532	0.01268	1.10709e-05	0.01267	5.63726e-10	0.01268
						526.546	0.11719	6.77883e-14	5.31551e-10	0.11719	0.11719	526.546	0.0228	0.000922523	0.02188	0.0228	526.546	0.01384	1.25099e-05	0.01383	6.38907e-10	0.01384
						526.56	0.12733	7.95125e-14	6.29881e-10	0.12733	0.12733	526.56	0.02485	0.00103	0.02382	0.02485	526.56	0.01511	1.41317e-05	0.0151	7.23938e-10	0.01511
						526.574	0.13831	9.32359e-14	7.46093e-10	0.13831	0.13831	526.574	0.02707	0.00114	0.02593	0.02707	526.574	0.01649	1.59588e-05	0.01647	8.20088e-10	0.01649
						526.589	0.15019	1.09294e-13	8.83383e-10	0.15019	0.15019	526.589	0.02949	0.00127	0.02822	0.02949	526.589	0.01799	1.80166e-05	0.01797	9.28782e-10	0.01799
						526.603	0.16306	1.28079e-13	1.0455e-09	0.16306	0.16306	526.603	0.03212	0.00142	0.0307	0.03212	526.603	0.01963	2.03335e-05	0.01961	1.05163e-09	0.01963
						526.617	0.177	1.50046e-13	1.23687e-09	0.177	0.177	526.617	0.03497	0.00158	0.0334	0.03497	526.617	0.0214	2.29414e-05	0.02138	1.19043e-09	0.0214
						526.631	0.19207	1.75727e-13	1.46266e-09	0.19207	0.19207	526.631	0.03807	0.00175	0.03632	0.03807	526.631	0.02334	2.58758e-05	0.02331	1.34723e-09	0.02334
						526.645	0.20838	2.05741e-13	1.72895e-09	0.20838	0.20838	526.645	0.04144	0.00195	0.0395	0.04144	526.645	0.02544	2.91765e-05	0.02541	1.52432e-09	0.02544
						526.659	0.22601	2.40807e-13	2.04289e-09	0.22601	0.22601	526.659	0.0451	0.00216	0.04294	0.0451	526.659	0.02772	3.28882e-05	0.02769	1.72426e-09	0.02772
						526.673	0.24509	2.81762e-13	2.41283e-09	0.24509	0.24509	526.673	0.04907	0.0024	0.04667	0.04907	526.673	0.03021	3.70607e-05	0.03017	1.94995e-09	0.03021
						526.687	0.2657	3.29582e-13	2.8486e-09	0.2657	0.2657	526.687	0.05338	0.00267	0.05071	0.05338	526.687	0.0329	4.17497e-05	0.03286	2.20465e-09	0.0329
						526.701	0.28798	3.854e-13	3.36167e-09	0.28798	0.28798	526.701	0.05805	0.00296	0.05509	0.05805	526.701	0.03583	4.70176e-05	0.03578	2.49202e-09	0.03583
						526.715	0.31205	4.50533e-13	3.96553e-09	0.31205	0.31205	526.715	0.06313	0.00329	0.05984	0.06313	526.715	0.03901	5.29339e-05	0.03896	2.81616e-09	0.03901
						526.729	0.33806	5.26512e-13	4.67594e-09	0.33806	0.33806	526.729	0.06863	0.00365	0.06498	0.06863	526.729	0.04246	5.95764e-05	0.0424	3.18169e-09	0.04246
						526.743	0.36614	6.15115e-13	5.51134e-09	0.36614	0.36614	526.743	0.0746	0.00405	0.07055	0.0746	526.743	0.04621	6.70319e-05	0.04614	3.5938e-09	0.04621
						526.757	0.39645	7.18408e-13	6.49331e-09	0.39645	0.39645	526.757	0.08107	0.00449	0.07657	0.08107	526.757	0.05027	7.53972e-05	0.05019	4.05829e-09	0.05027
						526.771	0.42918	8.38789e-13	7.6471e-09	0.42918	0.42918	526.771	0.08808	0.00498	0.0831	0.08808	526.771	0.05468	8.47805e-05	0.05459	4.58172e-09	0.05468
						526.785	0.46449	9.79041e-13	9.0022e-09	0.46449	0.46449	526.785	0.09568	0.00552	0.09016	0.09568	526.785	0.05946	9.53023e-05	0.05936	5.17139e-09	0.05946
						526.799	0.50258	1.14239e-12	1.05931e-08	0.50258	0.50258	526.799	0.10391	0.00611	0.0978	0.10391	526.799	0.06464	0.000107097	0.06453	5.83555e-09	0.06464
						526.813	0.54367	1.33259e-12	1.24599e-08	0.54367	0.54367	526.813	0.11284	0.00677	0.10607	0.11284	526.813	0.07026	0.000120315	0.07014	6.5834e-09	0.07026
						526.827	0.58797	1.55398e-12	1.46498e-08	0.58797	0.58797	526.827	0.1225	0.00749	0.11501	0.1225	526.827	0.07635	0.000135122	0.07621	7.4253e-09	0.07635
						526.841	0.63573	1.8116e-12	1.72174e-08	0.63573	0.63573	526.841	0.13297	0.00829	0.12467	0.13297	526.841	0.08294	0.000151705	0.08279	8.37282e-09	0.08294
						526.855	0.68721	2.11127e-12	2.02266e-08	0.68721	0.68721	526.855	0.1443	0.00918	0.13512	0.1443	526.855	0.09008	0.000170271	0.08991	9.43898e-09	0.09008
						526.869	0.74267	2.45976e-12	2.37521e-08	0.74267	0.74267	526.869	0.15656	0.01015	0.14641	0.15656	526.869	0.09782	0.000191051	0.09763	1.06383e-08	0.09782
						526.883	0.80241	2.86489e-12	2.78806e-08	0.80241	0.80241	526.883	0.16984	0.01123	0.15861	0.16984	526.883	0.10619	0.0002143	0.10598	1.19871e-08	0.10619
						526.897	0.86675	3.33572e-12	3.27132e-08	0.86675	0.86675	526.897	0.1842	0.01241	0.17179	0.1842	526.897	0.11525	0.000240306	0.11501	1.35037e-08	0.11525
						526.911	0.93602	3.88274e-12	3.83676e-08	0.93602	0.93602	526.911	0.19974	0.01372	0.18603	0.19974	526.911	0.12506	0.000269384	0.12479	1.52084e-08	0.12506
						526.925	1.01057	4.51808e-12	4.49808e-08	1.01057	1.01057	526.925	0.21655	0.01515	0.2014	0.21655	526.925	0.13567	0.000301889	0.13536	1.71242e-08	0.13567
						526.939	1.09081	5.25577e-12	5.27123e-08	1.09081	1.09081	526.939	0.23473	0.01674	0.21799	0.23473	526.939	0.14714	0.000338211	0.1468	1.92766e-08	0.14714
						526.953	1.17713	6.11203e-12	6.17471e-08	1.17713	1.17713	526.953	0.25438	0.01848	0.2359	0.25438	526.953	0.15954	0.000378788	0.15916	2.16944e-08	0.15954
						526.967	1.26997	7.10561e-12	7.23008e-08	1.26997	1.26997	526.967	0.27562	0.0204	0.25522	0.27562	526.967	0.17295	0.000424102	0.17252	2.44094e-08	0.17295
						526.981	1.3698	8.25817e-12	8.46235e-08	1.3698	1.3698	526.981	0.29858	0.02251	0.27607	0.29858	526.981	0.18744	0.000474693	0.18696	2.74576e-08	0.18744
						526.995	1.47712	9.59474e-12	9.90055e-08	1.47712	1.47712	526.995	0.32338	0.02483	0.29856	0.32338	526.995	0.20309	0.000531154	0.20256	3.08789e-08	0.20309
						527.009	1.59247	1.11442e-11	1.15784e-07	1.59247	1.59247	527.009	0.35018	0.02738	0.3228	0.35018	527.009	0.22	0.000594149	0.2194	3.47182e-08	0.22
						527.023	1.7164	1.29399e-11	1.35351e-07	1.7164	1.7164	527.023	0.37913	0.03018	0.34894	0.37913	527.023	0.23826	0.000664412	0.23759	3.90253e-08	0.23826
						527.037	1.84953	1.50204e-11	1.58158e-07	1.84953	1.84953	527.037	0.41038	0.03327	0.37712	0.41038	527.037	0.25797	0.000742755	0.25722	4.38561e-08	0.25797
						527.051	1.99251	1.743e-11	1.84733e-07	1.99251	1.99251	527.051	0.44413	0.03665	0.40748	0.44413	527.051	0.27924	0.000830082	0.27841	4.9273e-08	0.27924
						527.065	2.14602	2.022e-11	2.15685e-07	2.14602	2.14602	527.065	0.48055	0.04037	0.44019	0.48055	527.065	0.3022	0.000927391	0.30127	5.53455e-08	0.3022
						527.079	2.31079	2.34493e-11	2.51719e-07	2.31079	2.31079	527.079	0.51986	0.04445	0.47542	0.51986	527.079	0.32697	0.00104	0.32593	6.21513e-08	0.32697
						527.08	2.32301	2.36985e-11	2.54508e-07	2.32301	2.32301	527.08	0.52279	0.04476	0.47803	0.52279	527.08	0.32881	0.00104	0.32777	6.26677e-08	0.32881
						527.093	2.48761	2.71861e-11	2.93651e-07	2.48761	2.48761	527.093	0.56228	0.04893	0.51335	0.56228	527.093	0.35368	0.00116	0.35252	6.97771e-08	0.35368
						527.107	2.67731	3.15086e-11	3.42428e-07	2.67731	2.67731	527.107	0.60804	0.05384	0.5542	0.60804	527.107	0.38248	0.00129	0.38119	7.83196e-08	0.38248
						527.121	2.88078	3.65073e-11	3.99143e-07	2.88078	2.88078	527.121	0.65739	0.05923	0.59816	0.65739	527.121	0.41353	0.00144	0.41209	8.78866e-08	0.41353
						527.135	3.09896	4.2286e-11	4.6506e-07	3.09896	3.09896	527.135	0.71061	0.06513	0.64548	0.71061	527.135	0.447	0.00161	0.44539	9.85984e-08	0.447
						527.149	3.33286	4.89643e-11	5.41639e-07	3.33286	3.33286	527.149	0.76799	0.07161	0.69638	0.76799	527.149	0.48305	0.00179	0.48126	1.10589e-07	0.48305
						527.163	3.58354	5.668e-11	6.30568e-07	3.58354	3.58354	527.163	0.82984	0.0787	0.75113	0.82984	527.163	0.52189	0.002	0.51989	1.24007e-07	0.52189
						527.177	3.85215	6.55913e-11	7.33796e-07	3.85214	3.85215	527.177	0.89649	0.08647	0.81002	0.89649	527.177	0.56372	0.00223	0.56149	1.3902e-07	0.56372
						527.191	4.13988	7.58804e-11	8.53572e-07	4.13988	4.13988	527.191	0.96831	0.09498	0.87333	0.96831	527.191	0.60875	0.00248	0.60627	1.55813e-07	0.60875
						527.205	4.44802	8.77566e-11	9.92489e-07	4.44802	4.44802	527.205	1.04567	0.10429	0.94138	1.04567	527.205	0.65723	0.00276	0.65447	1.74592e-07	0.65723
						527.219	4.77795	1.0146e-10	1.15354e-06	4.77795	4.77795	527.219	1.12899	0.11448	1.01451	1.12899	527.219	0.70939	0.00308	0.70632	1.95587e-07	0.70939
						527.233	5.1311	1.17268e-10	1.34017e-06	5.1311	5.1311	527.233	1.21872	0.12563	1.09309	1.21872	527.233	0.76552	0.00342	0.76209	2.19053e-07	0.76552
						527.247	5.50902	1.35497e-10	1.55636e-06	5.50902	5.50902	527.247	1.31532	0.13782	1.1775	1.31532	527.247	0.82589	0.00381	0.82207	2.45276e-07	0.82589
						527.261	5.91334	1.56512e-10	1.80667e-06	5.91333	5.91334	527.261	1.4193	0.15115	1.26815	1.4193	527.261	0.8908	0.00424	0.88656	2.7457e-07	0.8908
						527.275	6.34579	1.80731e-10	2.09639e-06	6.34579	6.34579	527.275	1.53119	0.16572	1.36548	1.53119	527.275	0.96059	0.00471	0.95588	3.07289e-07	0.96059
						527.289	6.80822	2.08633e-10	2.43155e-06	6.80822	6.80822	527.289	1.65159	0.18163	1.46996	1.65159	527.289	1.0356	0.00524	1.03036	3.43824e-07	1.0356
						527.303	7.30257	2.40769e-10	2.81914e-06	7.30257	7.30257	527.303	1.7811	0.19901	1.58209	1.7811	527.303	1.1162	0.00582	1.11038	3.84609e-07	1.1162
						527.317	7.83093	2.77769e-10	3.26717e-06	7.83092	7.83093	527.317	1.92039	0.21799	1.7024	1.92039	527.317	1.20279	0.00647	1.19632	4.30128e-07	1.20279
						527.331	8.39547	3.20358e-10	3.78484e-06	8.39547	8.39547	527.331	2.07017	0.2387	1.83147	2.07017	527.331	1.29579	0.00719	1.2886	4.80917e-07	1.29579
						527.345	8.99853	3.69362e-10	4.38273e-06	8.99853	8.99853	527.345	2.23119	0.2613	1.96989	2.23119	527.345	1.39564	0.00798	1.38766	5.37573e-07	1.39564
						527.359	9.64258	4.25733e-10	5.07298e-06	9.64257	9.64258	527.359	2.40426	0.28595	2.11831	2.40426	527.359	1.50284	0.00886	1.49398	6.00758e-07	1.50284
						527.373	10.3302	4.90555e-10	5.86952e-06	10.3302	10.3302	527.373	2.59026	0.31284	2.27742	2.59026	527.373	1.61788	0.00983	1.60805	6.71207e-07	1.61788
						527.387	11.0642	5.65074e-10	6.78833e-06	11.0642	11.0642	527.387	2.79009	0.34214	2.44795	2.79009	527.387	1.74132	0.01091	1.73041	7.49735e-07	1.74132
						527.401	11.8475	6.50714e-10	7.84774e-06	11.8475	11.8475	527.401	3.00475	0.37408	2.63067	3.00475	527.401	1.87373	0.0121	1.86163	8.37248e-07	1.87373
						527.415	12.6831	7.49103e-10	9.06875e-06	12.6831	12.6831	527.415	3.23529	0.40887	2.82642	3.23529	527.415	2.01573	0.01341	2.00232	9.34749e-07	2.01573
						527.429	13.5744	8.62103e-10	1.04754e-05	13.5744	13.5744	527.429	3.48283	0.44676	3.03607	3.48283	527.429	2.16798	0.01487	2.15311	1.04335e-06	2.16798
						527.443	14.5248	9.91845e-10	1.20953e-05	14.5248	14.5248	527.443	3.74858	0.48801	3.26057	3.74858	527.443	2.33117	0.01647	2.3147	1.16429e-06	2.33117
						527.457	15.538	1.14076e-09	1.39599e-05	15.5379	15.538	527.457	4.03381	0.53291	3.5009	4.03381	527.457	2.50606	0.01824	2.48782	1.29893e-06	2.50606
						527.471	16.6178	1.31164e-09	1.61053e-05	16.6178	16.6178	527.471	4.33988	0.58176	3.75813	4.33988	527.471	2.69344	0.0202	2.67323	1.44879e-06	2.69344
						527.485	17.7683	1.50764e-09	1.85728e-05	17.7683	17.7683	527.485	4.66827	0.63489	4.03338	4.66827	527.485	2.89413	0.02236	2.87177	1.61555e-06	2.89413
						527.499	18.9939	1.73241e-09	2.14095e-05	18.9939	18.9939	527.499	5.02051	0.69266	4.32784	5.02051	527.499	3.10905	0.02475	3.0843	1.80106e-06	3.10905
						527.513	20.2992	1.99007e-09	2.46694e-05	20.2991	20.2992	527.513	5.39826	0.75546	4.6428	5.39826	527.513	3.33914	0.02738	3.31176	2.0074e-06	3.33914
						527.527	21.6888	2.28535e-09	2.84138e-05	21.6888	21.6888	527.527	5.80329	0.8237	4.97959	5.80329	527.527	3.58542	0.03028	3.55513	2.23682e-06	3.58542
						527.541	23.168	2.62364e-09	3.27132e-05	23.1679	23.168	527.541	6.23748	0.89782	5.33966	6.23748	527.541	3.84895	0.03348	3.81547	2.49187e-06	3.84895
						527.555	24.742	3.01109e-09	3.76476e-05	24.742	24.742	527.555	6.70283	0.97832	5.72451	6.70283	527.555	4.13088	0.03701	4.09387	2.77532e-06	4.13088
						527.569	26.4166	3.45469e-09	4.33084e-05	26.4166	26.4166	527.569	7.20147	1.06571	6.13576	7.20147	527.569	4.43241	0.04089	4.39152	3.09026e-06	4.43241
						527.583	28.1977	3.96242e-09	4.97999e-05	28.1976	28.1977	527.583	7.73568	1.16054	6.57513	7.73568	527.583	4.75484	0.04517	4.70967	3.44011e-06	4.75484
						527.598	30.0916	4.54338e-09	5.72408e-05	30.0915	30.0916	527.598	8.30786	1.26343	7.04443	8.30786	527.598	5.09953	0.04988	5.04965	3.82864e-06	5.09953
						527.612	32.1049	5.20793e-09	6.57665e-05	32.1048	32.1049	527.612	8.9206	1.37502	7.54558	8.9206	527.612	5.46792	0.05506	5.41285	4.26002e-06	5.46792
						527.626	34.2446	5.96784e-09	7.55308e-05	34.2445	34.2446	527.626	9.57663	1.496	8.08063	9.57663	527.626	5.86154	0.06077	5.80077	4.73885e-06	5.86154
						527.64	36.518	6.83653e-09	8.67092e-05	36.5179	36.518	527.64	10.2789	1.62713	8.65173	10.2789	527.64	6.28203	0.06704	6.21499	5.27022e-06	6.28203
						527.654	38.9329	7.82927e-09	9.95009e-05	38.9328	38.9329	527.654	11.0304	1.76921	9.26118	11.0304	527.654	6.73112	0.07394	6.65717	5.85976e-06	6.73112
						527.668	41.4975	8.96342e-09	0.000114133	41.4974	41.4975	527.668	11.8345	1.9231	9.91141	11.8345	527.668	7.21061	0.08153	7.12908	6.51367e-06	7.21061
						527.682	44.2203	1.02587e-08	0.000130862	44.2201	44.2203	527.682	12.6947	2.08974	10.605	12.6947	527.682	7.72246	0.08986	7.63259	7.23878e-06	7.72246
						527.696	47.1103	1.17376e-08	0.000149982	47.1101	47.1103	527.696	13.6147	2.27012	11.3446	13.6147	527.696	8.26871	0.09902	8.16969	8.04268e-06	8.26871
						527.71	50.177	1.34255e-08	0.000171825	50.1768	50.177	527.71	14.5985	2.46532	12.1332	14.5985	527.71	8.85154	0.10908	8.74245	8.93368e-06	8.85154
						527.724	53.4304	1.53515e-08	0.000196768	53.4302	53.4304	527.724	15.6502	2.67648	12.9738	15.6502	527.724	9.47324	0.12012	9.35311	9.92098e-06	9.47324
						527.738	56.8809	1.75484e-08	0.000225239	56.8807	56.8809	527.738	16.7744	2.90483	13.8695	16.7744	527.738	10.1362	0.13224	10.004	1.10147e-05	10.1362
						527.752	60.5396	2.00535e-08	0.000257723	60.5393	60.5396	527.752	17.9757	3.1517	14.8239	17.9757	527.752	10.8431	0.14553	10.6976	1.22261e-05	10.8431
						527.766	64.418	2.29091e-08	0.000294771	64.4177	64.418	527.766	19.2591	3.41851	15.8406	19.2591	527.766	11.5966	0.16012	11.4365	1.35674e-05	11.5966
						527.78	68.5283	2.61635e-08	0.000337005	68.528	68.5283	527.78	20.63	3.70675	16.9232	20.63	527.78	12.3996	0.17611	12.2234	1.50522e-05	12.3996
						527.794	72.8831	2.98709e-08	0.000385132	72.8828	72.8831	527.794	22.0941	4.01808	18.076	22.0941	527.794	13.2551	0.19364	13.0614	1.66954e-05	13.2551
						527.808	77.4959	3.40932e-08	0.000439951	77.4955	77.4959	527.808	23.6573	4.35421	19.303	23.6573	527.808	14.1663	0.21285	13.9534	1.85135e-05	14.1663
						527.822	82.3807	3.89004e-08	0.000502366	82.3802	82.3807	527.822	25.3259	4.71701	20.6089	25.3259	527.822	15.1367	0.2339	14.9028	2.05247e-05	15.1367
						527.836	87.5522	4.43718e-08	0.000573399	87.5516	87.5522	527.836	27.1068	5.10848	21.9983	27.1068	527.836	16.1698	0.25694	15.9128	2.27488e-05	16.1698
						527.85	93.0257	5.05973e-08	0.000654206	93.025	93.0257	527.85	29.0071	5.53073	23.4763	29.0071	527.85	17.2694	0.28217	16.9872	2.52078e-05	17.2694
						527.864	98.8175	5.76785e-08	0.000746094	98.8167	98.8175	527.864	31.0342	5.98605	25.0482	31.0342	527.864	18.4396	0.30978	18.1297	2.79259e-05	18.4396
						527.878	104.944	6.57305e-08	0.000850538	104.944	104.944	527.878	33.1963	6.47687	26.7194	33.1963	527.878	19.6845	0.33999	19.3444	3.09295e-05	19.6845
						527.892	111.424	7.48836e-08	0.000969204	111.423	111.424	527.892	35.5018	7.00578	28.496	35.5018	527.892	21.0086	0.37304	20.6355	3.42479e-05	21.0086
						527.906	118.275	8.52852e-08	0.0011	118.274	118.275	527.906	37.9596	7.57556	30.3841	37.9596	527.906	22.4166	0.40916	22.0074	3.79131e-05	22.4166
						527.92	125.517	9.71018e-08	0.00126	125.516	125.517	527.92	40.5794	8.18916	32.3902	40.5794	527.92	23.9135	0.44865	23.4648	4.19603e-05	23.9135
						527.934	133.171	1.10522e-07	0.00143	133.169	133.171	527.934	43.371	8.84975	34.5213	43.371	527.934	25.5046	0.4918	25.0127	4.64284e-05	25.5046
						527.948	141.256	1.25758e-07	0.00163	141.255	141.256	527.948	46.3453	9.56069	36.7846	46.3453	527.948	27.1952	0.53893	26.6562	5.13598e-05	27.1952
						527.962	149.796	1.4305e-07	0.00185	149.794	149.796	527.962	49.5133	10.3256	39.1877	49.5133	527.962	28.9913	0.5904	28.4008	5.68012e-05	28.9913
						527.976	158.814	1.6267e-07	0.0021	158.812	158.814	527.976	52.887	11.1482	41.7388	52.887	527.976	30.899	0.64659	30.2523	6.28039e-05	30.899
						527.99	168.334	1.84925e-07	0.00239	168.332	168.334	527.99	56.479	12.0327	44.4462	56.479	527.99	32.9246	0.7079	32.2167	6.94241e-05	32.9246
						528.004	178.382	2.1016e-07	0.00271	178.379	178.382	528.004	60.3024	12.9834	47.319	60.3024	528.004	35.0751	0.77479	34.3003	7.67235e-05	35.0751
						528.018	188.983	2.38765e-07	0.00308	188.98	188.983	528.018	64.3714	14.005	50.3665	64.3714	528.018	37.3576	0.84774	36.5097	8.47699e-05	37.3576
						528.032	200.166	2.7118e-07	0.0035	200.163	200.166	528.032	68.7008	15.1022	53.5986	68.7008	528.032	39.7795	0.92728	38.8521	9.36374e-05	39.7795
						528.046	211.96	3.07901e-07	0.00397	211.956	211.96	528.046	73.3061	16.2804	57.0257	73.3061	528.046	42.3489	1.01397	41.3348	0.000103407	42.3489
						528.06	224.393	3.49488e-07	0.0045	224.389	224.393	528.06	78.2039	17.5452	60.6587	78.2039	528.06	45.074	1.10842	43.9654	0.000114169	45.074
						528.074	237.499	3.9657e-07	0.0051	237.494	237.499	528.074	83.4116	18.9024	64.5092	83.4116	528.074	47.9636	1.2113	46.7521	0.00012602	47.9636
						528.08	243.329	4.18603e-07	0.00538	243.324	243.329	528.08	85.7428	19.5139	66.2289	85.7428	528.08	49.2546	1.25814	47.9963	0.000131459	49.2546
						528.088	251.309	4.49857e-07	0.00578	251.303	251.309	528.088	88.9474	20.3583	68.5891	88.9474	528.088	51.0269	1.32332	49.7034	0.000139068	51.0269
						528.102	265.858	5.10147e-07	0.00654	265.851	265.858	528.102	94.8309	21.9197	72.9112	94.8309	528.102	54.2736	1.44525	52.8282	0.000153429	54.2736
						528.116	281.181	5.7834e-07	0.00741	281.173	281.181	528.116	101.082	23.5936	77.4888	101.082	528.116	57.714	1.57794	56.1359	0.000169233	57.714
						528.13	297.314	6.55447e-07	0.00838	297.306	297.314	528.13	107.723	25.3875	82.3358	107.723	528.13	61.3586	1.72228	59.6361	0.000186619	61.3586
						528.144	314.298	7.42607e-07	0.00948	314.288	314.298	528.144	114.776	27.3094	87.4671	114.776	528.144	65.2187	1.87925	63.3393	0.000205741	65.2187
						528.158	332.171	8.41098e-07	0.01072	332.16	332.171	528.158	122.266	29.3678	92.8979	122.266	528.158	69.3062	2.0499	67.2561	0.000226768	69.3062
						528.172	350.975	9.52361e-07	0.01211	350.963	350.975	528.172	130.216	31.5717	98.6444	130.216	528.172	73.6334	2.23535	71.3978	0.000249882	73.6334
						528.186	370.754	1.07801e-06	0.01368	370.741	370.754	528.186	138.654	33.9305	104.724	138.654	528.186	78.2133	2.43683	75.7762	0.000275287	78.2133
						528.2	391.553	1.21986e-06	0.01545	391.538	391.553	528.2	147.608	36.4544	111.153	147.608	528.2	83.0595	2.65566	80.4035	0.0003032	83.0595
						528.214	413.418	1.37996e-06	0.01744	413.401	413.418	528.214	157.106	39.154	117.952	157.106	528.214	88.1864	2.89326	85.2928	0.000333863	88.1864
						528.228	436.399	1.56059e-06	0.01968	436.379	436.399	528.228	167.18	42.0406	125.139	167.18	528.228	93.6089	3.15114	90.4574	0.000367538	93.6089
						528.242	460.546	1.76431e-06	0.0222	460.523	460.546	528.242	177.862	45.1262	132.736	177.862	528.242	99.3429	3.43095	95.9116	0.000404511	99.3429
						528.256	485.911	1.99403e-06	0.02503	485.885	485.911	528.256	189.186	48.4233	140.763	189.186	528.256	105.405	3.73447	101.67	0.000445095	105.405
						528.27	512.548	2.25296e-06	0.0282	512.52	512.548	528.27	201.188	51.9455	149.242	201.188	528.27	111.812	4.06359	107.748	0.000489633	111.812
						528.284	540.515	2.54473e-06	0.03177	540.483	540.515	528.284	213.905	55.7067	158.199	213.905	528.284	118.582	4.42035	114.161	0.000538497	118.582
						528.298	569.87	2.8734e-06	0.03577	569.834	569.87	528.298	227.378	59.722	167.656	227.378	528.298	125.735	4.80697	120.927	0.000592093	125.735
						528.312	600.674	3.24353e-06	0.04026	600.634	600.674	528.312	241.647	64.007	177.64	241.647	528.312	133.29	5.22579	128.063	0.000650867	133.29
						528.326	632.989	3.66022e-06	0.0453	632.944	632.989	528.326	256.756	68.5785	188.177	256.756	528.326	141.268	5.67937	135.587	0.0007153	141.268
						528.34	666.882	4.12917e-06	0.05094	666.831	666.882	528.34	272.751	73.4538	199.297	272.751	528.34	149.69	6.17042	143.519	0.000785922	149.69
						528.354	702.419	4.65677e-06	0.05726	702.361	702.419	528.354	289.679	78.6517	211.027	289.679	528.354	158.58	6.70186	151.877	0.000863307	158.58
						528.368	739.67	5.25017e-06	0.06435	739.606	739.67	528.368	307.591	84.1915	223.399	307.591	528.368	167.962	7.27685	160.684	0.000948082	167.962
						528.382	778.709	5.91738e-06	0.07227	778.637	778.709	528.382	326.539	90.0939	236.445	326.539	528.382	177.859	7.89875	169.96	0.00104	177.859
						528.396	819.61	6.66733e-06	0.08114	819.529	819.61	528.396	346.579	96.3804	250.199	346.579	528.396	188.3	8.57116	179.727	0.00114	188.3
						528.41	862.45	7.51001e-06	0.09107	862.359	862.45	528.41	367.769	103.074	264.695	367.769	528.41	199.31	9.29796	190.01	0.00125	199.31
						528.424	907.309	8.45661e-06	0.10216	907.207	907.309	528.424	390.168	110.199	279.969	390.168	528.424	210.918	10.0833	200.833	0.00138	210.918
						528.438	954.271	9.51961e-06	0.11456	954.157	954.271	528.438	413.841	117.78	296.061	413.841	528.438	223.154	10.9316	212.221	0.00151	223.154
						528.452	1003.42	1.07129e-05	0.12841	1003.29	1003.42	528.452	438.853	125.844	313.01	438.853	528.452	236.049	11.8476	224.199	0.00165	236.049
						528.466	1054.85	1.20521e-05	0.14388	1054.7	1054.85	528.466	465.275	134.418	330.857	465.275	528.466	249.635	12.8365	236.797	0.00181	249.635
						528.48	1108.64	1.35546e-05	0.16114	1108.48	1108.64	528.48	493.178	143.533	349.645	493.178	528.48	263.948	13.9037	250.042	0.00199	263.948
						528.494	1164.9	1.52397e-05	0.1804	1164.72	1164.9	528.494	522.639	153.219	369.42	522.639	528.494	279.021	15.0549	263.964	0.00218	279.021
						528.508	1223.71	1.7129e-05	0.20187	1223.51	1223.71	528.508	553.737	163.509	390.228	553.737	528.508	294.892	16.2964	278.593	0.00239	294.892
						528.522	1285.18	1.92467e-05	0.22581	1284.96	1285.18	528.522	586.555	174.436	412.119	586.555	528.522	311.599	17.635	293.962	0.00261	311.599
						528.536	1349.42	2.16195e-05	0.25249	1349.16	1349.42	528.536	621.179	186.036	435.143	621.179	528.536	329.184	19.0776	310.103	0.00286	329.184
						528.55	1416.52	2.42774e-05	0.2822	1416.23	1416.52	528.55	657.7	198.346	459.354	657.7	528.55	347.687	20.6319	327.052	0.00313	347.687
						528.564	1486.6	2.72537e-05	0.31528	1486.28	1486.6	528.564	696.212	211.406	484.806	696.212	528.564	367.152	22.306	344.843	0.00343	367.152
						528.578	1559.76	3.05854e-05	0.35209	1559.41	1559.76	528.578	736.814	225.258	511.556	736.814	528.578	387.626	24.1085	363.514	0.00375	387.626
						528.593	1636.14	3.4314e-05	0.39303	1635.75	1636.14	528.593	779.608	239.943	539.666	779.608	528.593	409.155	26.0487	383.102	0.00411	409.155
						528.607	1715.84	3.84853e-05	0.43856	1715.4	1715.84	528.607	824.703	255.506	569.196	824.703	528.607	431.79	28.1364	403.649	0.00449	431.79
						528.621	1798.99	4.31504e-05	0.48916	1798.5	1798.99	528.621	872.208	271.996	600.211	872.208	528.621	455.581	30.382	425.194	0.00491	455.581
						528.635	1885.71	4.83662e-05	0.54537	1885.16	1885.71	528.635	922.241	289.462	632.779	922.241	528.635	480.583	32.7969	447.781	0.00537	480.583
						528.649	1976.13	5.41957e-05	0.60779	1975.53	1976.13	528.649	974.923	307.954	666.969	974.923	528.649	506.852	35.3928	471.453	0.00587	506.852
						528.663	2070.4	6.07093e-05	0.67707	2069.72	2070.4	528.663	1030.38	327.528	702.853	1030.38	528.663	534.445	38.1825	496.256	0.00641	534.445
						528.677	2168.63	6.79849e-05	0.75395	2167.88	2168.63	528.677	1088.74	348.238	740.506	1088.74	528.677	563.424	41.1794	522.238	0.007	563.424
						528.691	2270.98	7.6109e-05	0.8392	2270.14	2270.98	528.691	1150.15	370.144	780.007	1150.15	528.691	593.852	44.398	549.447	0.00765	593.852
						528.705	2377.58	8.51778e-05	0.93371	2376.65	2377.58	528.705	1214.74	393.308	821.437	1214.74	528.705	625.794	47.8534	577.933	0.00835	625.794
						528.719	2488.59	9.5298e-05	1.03844	2487.55	2488.59	528.719	1282.67	417.793	864.878	1282.67	528.719	659.319	51.5619	607.748	0.00911	659.319
						528.733	2604.16	0.000106588	1.15444	2603	2604.16	528.733	1354.09	443.667	910.419	1354.09	528.733	694.498	55.5407	638.947	0.00994	694.498
						528.747	2724.43	0.000119179	1.28287	2723.15	2724.43	528.747	1429.15	470.998	958.149	1429.15	528.747	731.404	59.8083	671.585	0.01085	731.404
						528.761	2849.57	0.000133216	1.42499	2848.15	2849.57	528.761	1508.02	499.859	1008.16	1508.02	528.761	770.114	64.3839	705.718	0.01183	770.114
						528.775	2979.75	0.000148861	1.58222	2978.16	2979.75	528.775	1590.88	530.326	1060.56	1590.88	528.775	810.708	69.2884	741.407	0.01291	810.708
						528.789	3115.12	0.000166292	1.75606	3113.36	3115.12	528.789	1677.91	562.477	1115.43	1677.91	528.789	853.269	74.5436	778.712	0.01407	853.269
						528.803	3255.85	0.000185707	1.94821	3253.91	3255.85	528.803	1769.28	596.395	1172.88	1769.28	528.803	897.883	80.1728	817.695	0.01534	897.883
						528.817	3402.13	0.000207325	2.16048	3399.97	3402.13	528.817	1865.2	632.164	1233.03	1865.2	528.817	944.639	86.2006	858.422	0.01671	944.639
						528.831	3554.13	0.000231389	2.3949	3551.73	3554.13	528.831	1965.86	669.872	1295.98	1965.86	528.831	993.63	92.6532	900.958	0.01821	993.63
						528.845	3712.02	0.000258167	2.65367	3709.37	3712.02	528.845	2071.46	709.612	1361.85	2071.46	528.845	1044.95	99.5582	945.374	0.01983	1044.95
						528.859	3876	0.000287956	2.93918	3873.06	3876	528.859	2182.23	751.479	1430.76	2182.23	528.859	1098.7	106.945	991.738	0.02159	1098.7
						528.873	4046.25	0.000321083	3.25407	4042.99	4046.25	528.873	2298.39	795.572	1502.82	2298.39	528.873	1154.99	114.845	1040.12	0.02351	1154.99
						528.887	4222.96	0.000357911	3.60121	4219.36	4222.96	528.887	2420.16	841.993	1578.17	2420.16	528.887	1213.92	123.29	1090.61	0.02559	1213.92
						528.901	4406.34	0.000398841	3.98375	4402.35	4406.34	528.901	2547.79	890.85	1656.94	2547.79	528.901	1275.61	132.316	1143.26	0.02784	1275.61
						528.915	4596.58	0.000444315	4.4051	4592.17	4596.58	528.915	2681.51	942.252	1739.26	2681.51	528.915	1340.16	141.959	1198.17	0.03029	1340.16
						528.929	4793.88	0.000494822	4.86902	4789.01	4793.88	528.929	2821.58	996.315	1825.27	2821.58	528.929	1407.7	152.258	1255.41	0.03294	1407.7
						528.943	4998.46	0.000550901	5.37957	4993.08	4998.46	528.943	2968.27	1053.16	1915.12	2968.27	528.943	1478.35	163.254	1315.06	0.03582	1478.35
						528.957	5210.52	0.000613148	5.94122	5204.58	5210.52	528.957	3121.85	1112.9	2008.95	3121.85	528.957	1552.25	174.99	1377.22	0.03894	1552.25
						528.971	5430.28	0.000682219	6.5588	5423.72	5430.28	528.971	3282.6	1175.67	2106.93	3282.6	528.971	1629.52	187.513	1441.96	0.04232	1629.52
						528.985	5657.96	0.000758838	7.23759	5650.72	5657.96	528.985	3450.8	1241.6	2209.2	3450.8	528.985	1710.3	200.87	1509.38	0.04598	1710.3
						528.999	5893.78	0.000843802	7.98335	5885.8	5893.78	528.999	3626.76	1310.83	2315.93	3626.76	528.999	1794.74	215.113	1579.58	0.04994	1794.74
						529.013	6137.97	0.000937992	8.80232	6129.17	6137.97	529.013	3810.78	1383.49	2427.29	3810.78	529.013	1882.98	230.294	1652.63	0.05424	1882.98
						529.027	6390.75	0.00104	9.70131	6381.05	6390.75	529.027	4003.18	1459.73	2543.45	4003.18	529.027	1975.17	246.472	1728.64	0.05889	1975.17
						529.041	6652.36	0.00116	10.6877	6641.67	6652.36	529.041	4204.29	1539.7	2664.59	4204.29	529.041	2071.48	263.705	1807.72	0.06393	2071.48
						529.055	6923.04	0.00129	11.7696	6911.27	6923.04	529.055	4414.44	1623.55	2790.89	4414.44	529.055	2172.07	282.057	1889.95	0.06938	2172.07
						529.069	7203.02	0.00143	12.9556	7190.06	7203.02	529.069	4633.99	1711.44	2922.55	4633.99	529.069	2277.11	301.593	1975.44	0.07527	2277.11
						529.08	7429.69	0.00155	13.9667	7415.72	7429.69	529.08	4813.31	1783.44	3029.87	4813.31	529.08	2362.87	317.819	2044.97	0.08024	2362.87
						529.083	7492.54	0.00158	14.2552	7478.29	7492.54	529.083	4863.28	1803.54	3059.74	4863.28	529.083	2386.76	322.383	2064.3	0.08164	2386.76
						529.097	7791.86	0.00176	15.6788	7776.18	7791.86	529.097	5102.69	1900.01	3202.69	5102.69	529.097	2501.22	344.5	2156.63	0.08854	2501.22
						529.111	8101.22	0.00195	17.2375	8083.98	8101.22	529.111	5352.6	2001.02	3351.58	5352.6	529.111	2620.66	368.023	2252.55	0.09599	2620.66
						529.125	8420.87	0.00216	18.9433	8401.93	8420.87	529.125	5613.39	2106.76	3506.62	5613.39	529.125	2745.29	393.03	2352.16	0.10405	2745.29
						529.139	8751.07	0.0024	20.8093	8730.26	8751.07	529.139	5885.46	2217.41	3668.05	5885.46	529.139	2875.3	419.608	2455.58	0.11275	2875.3
						529.153	9092.08	0.00266	22.8497	9069.22	9092.08	529.153	6169.22	2333.15	3836.07	6169.22	529.153	3010.89	447.846	2562.93	0.12215	3010.89
						529.167	9444.15	0.00294	25.0799	9419.07	9444.15	529.167	6465.09	2454.19	4010.91	6465.09	529.167	3152.29	477.838	2674.32	0.13231	3152.29
						529.181	9807.55	0.00326	27.5163	9780.03	9807.55	529.181	6773.51	2580.7	4192.81	6773.51	529.181	3299.7	509.681	2789.87	0.14327	3299.7
						529.195	10182.6	0.00361	30.1771	10152.4	10182.6	529.195	7094.91	2712.91	4382	7094.91	529.195	3453.35	543.48	2909.72	0.1551	3453.35
						529.209	10569.4	0.004	33.0815	10536.3	10569.4	529.209	7429.75	2851.01	4578.73	7429.75	529.209	3613.48	579.343	3033.97	0.16787	3613.48
						529.223	10968.4	0.00442	36.2506	10932.2	10968.4	529.223	7778.49	2995.23	4783.26	7778.49	529.223	3780.33	617.382	3162.77	0.18165	3780.33
						529.237	11379.8	0.00489	39.7068	11340.1	11379.8	529.237	8141.61	3145.78	4995.84	8141.61	529.237	3954.15	657.717	3296.23	0.19651	3954.15
						529.251	11803.9	0.00541	43.4747	11760.4	11803.9	529.251	8519.6	3302.87	5216.72	8519.6	529.251	4135.18	700.473	3434.5	0.21254	4135.18
						529.265	12241	0.00598	47.5805	12193.4	12241	529.265	8912.95	3466.75	5446.19	8912.95	529.265	4323.7	745.778	3577.69	0.22982	4323.7
						529.279	12691.2	0.00661	52.0526	12639.2	12691.2	529.279	9322.17	3637.65	5684.52	9322.17	529.279	4519.97	793.771	3725.95	0.24844	4519.97
						529.293	13155	0.0073	56.9217	13098.1	13155	529.293	9747.78	3815.8	5931.98	9747.78	529.293	4724.28	844.593	3879.42	0.2685	4724.28
						529.307	13632.7	0.00806	62.2205	13570.4	13632.7	529.307	10190.3	4001.44	6188.87	10190.3	529.307	4936.91	898.393	4038.23	0.29012	4936.91
						529.321	14124.4	0.0089	67.9846	14056.4	14124.4	529.321	10650.3	4194.83	6455.48	10650.3	529.321	5158.15	955.327	4202.51	0.3134	5158.15
						529.335	14630.4	0.00983	74.2521	14556.2	14630.4	529.335	11128.3	4396.22	6732.1	11128.3	529.335	5388.32	1015.56	4372.43	0.33846	5388.32
						529.349	15151.2	0.01084	81.064	15070.1	15151.2	529.349	11624.9	4605.86	7019.06	11624.9	529.349	5627.72	1079.25	4548.1	0.36544	5627.72
						529.363	15686.9	0.01196	88.4644	15598.4	15686.9	529.363	12140.7	4824.02	7316.65	12140.7	529.363	5876.68	1146.59	4729.7	0.39448	5876.68
						529.377	16237.8	0.01319	96.5006	16141.3	16237.8	529.377	12676.2	5050.96	7625.2	12676.2	529.377	6135.53	1217.76	4917.34	0.42572	6135.53
						529.391	16804.2	0.01454	105.224	16699	16804.2	529.391	13232	5286.95	7945.04	13232	529.391	6404.61	1292.95	5111.2	0.45932	6404.61
						529.405	17386.5	0.01603	114.688	17271.8	17386.5	529.405	13808.8	5532.27	8276.49	13808.8	529.405	6684.26	1372.36	5311.41	0.49546	6684.26
						529.419	17984.9	0.01766	124.952	17860	17984.9	529.419	14407.1	5787.2	8619.89	14407.1	529.419	6974.85	1456.2	5518.12	0.5343	6974.85
						529.433	18599.8	0.01945	136.078	18463.7	18599.8	529.433	15027.6	6052.02	8975.58	15027.6	529.433	7276.74	1544.68	5731.49	0.57606	7276.74
						529.447	19231.3	0.02142	148.134	19083.1	19231.3	529.447	15670.9	6327.01	9343.92	15670.9	529.447	7590.33	1638.04	5951.66	0.62092	7590.33
						529.461	19879.8	0.02358	161.192	19718.6	19879.8	529.461	16337.7	6612.47	9725.26	16337.7	529.461	7915.98	1736.51	6178.8	0.66912	7915.98
						529.475	20545.6	0.02595	175.329	20370.3	20545.6	529.475	17028.6	6908.69	10120	17028.6	529.475	8254.1	1840.34	6413.04	0.72089	8254.1
						529.489	21229.1	0.02854	190.627	21038.4	21229.1	529.489	17744.3	7215.97	10528.4	17744.3	529.489	8605.11	1949.77	6654.56	0.77647	8605.11
						529.503	21930.4	0.03139	207.174	21723.2	21930.4	529.503	18485.5	7534.6	10950.9	18485.5	529.503	8969.41	2065.08	6903.49	0.83613	8969.41
						529.517	22649.9	0.03451	225.065	22424.8	22649.9	529.517	19252.8	7864.88	11387.9	19252.8	529.517	9347.44	2186.54	7160.01	0.90016	9347.44
						529.531	23387.9	0.03793	244.401	23143.5	23387.9	529.531	20046.9	8207.13	11839.8	20046.9	529.531	9739.65	2314.43	7424.25	0.96886	9739.65
						529.545	24144.7	0.04167	265.288	23879.4	24144.7	529.545	20868.5	8561.64	12306.9	20868.5	529.545	10146.5	2449.05	7696.38	1.04255	10146.5
						529.559	24920.6	0.04578	287.842	24632.7	24920.6	529.559	21718.4	8928.72	12789.7	21718.4	529.559	10568.4	2590.7	7976.55	1.12157	10568.4
						529.573	25715.9	0.05026	312.185	25403.7	25715.9	529.573	22597.1	9308.68	13288.5	22597.1	529.573	11005.8	2739.7	8264.91	1.20629	11005.8
						529.588	26530.9	0.05518	338.447	26192.4	26530.9	529.588	23505.6	9701.84	13803.7	23505.6	529.588	11459.3	2896.39	8561.62	1.2971	11459.3
						529.602	27365.9	0.06055	366.767	26999.1	27365.9	529.602	24444.3	10108.5	14335.8	24444.3	529.602	11929.3	3061.1	8866.84	1.3944	11929.3
						529.616	28221.2	0.06643	397.293	27823.8	28221.2	529.616	25414.2	10529	14885.2	25414.2	529.616	12416.4	3234.18	9180.7	1.49863	12416.4
						529.63	29097.1	0.07285	430.183	28666.8	29097.1	529.63	26415.9	10963.6	15452.3	26415.9	529.63	12921	3416	9503.38	1.61027	12921
						529.644	29993.9	0.07987	465.604	29528.2	29993.9	529.644	27450.1	11412.6	16037.5	27450.1	529.644	13443.7	3606.94	9835.01	1.72981	13443.7
						529.658	30912	0.08754	503.734	30408.1	30912	529.658	28517.6	11876.4	16641.2	28517.6	529.658	13985	3807.38	10175.7	1.85777	13985
						529.672	31851.5	0.09592	544.761	31306.7	31851.5	529.672	29619.2	12355.2	17264	29619.2	529.672	14545.4	4017.72	10525.7	1.9947	14545.4
						529.686	32812.9	0.10507	588.888	32223.9	32812.9	529.686	30755.5	12849.4	17906.1	30755.5	529.686	15125.6	4238.38	10885.1	2.14122	15125.6
						529.7	33796.5	0.11506	636.327	33160	33796.5	529.7	31927.3	13359.3	18568	31927.3	529.7	15726.1	4469.79	11254	2.29794	15726.1
						529.714	34802.5	0.12595	687.305	34115	34802.5	529.714	33135.4	13885.1	19250.3	33135.4	529.714	16347.5	4712.39	11632.7	2.46553	16347.5
						529.728	35831.2	0.13784	742.061	35089	35831.2	529.728	34380.4	14427.2	19953.2	34380.4	529.728	16990.4	4966.64	12021.1	2.6447	16990.4
						529.742	36883.1	0.1508	800.849	36082.1	36883.1	529.742	35663.2	14985.9	20677.3	35663.2	529.742	17655.3	5232.99	12419.5	2.83621	17655.3
						529.756	37958.4	0.16493	863.939	37094.3	37958.4	529.756	36984.5	15561.4	21423.1	36984.5	529.756	18342.9	5511.94	12828	3.04084	18342.9
						529.77	39057.4	0.18032	931.615	38125.6	39057.4	529.77	38345	16154.1	22190.9	38345	529.77	19053.9	5803.97	13246.7	3.25945	19053.9
						529.784	40180.5	0.1971	1004.18	39176.1	40180.5	529.784	39745.4	16764.2	22981.2	39745.4	529.784	19788.8	6109.6	13675.7	3.49293	19788.8
						529.798	41328	0.21537	1081.95	40245.8	41328	529.798	41186.5	17392	23794.5	41186.5	529.798	20548.4	6429.36	14115.3	3.74223	20548.4
						529.812	42500.2	0.23526	1165.26	41334.7	42500.2	529.812	42669	18037.8	24631.2	42669	529.812	21333.2	6763.77	14565.4	4.00834	21333.2
						529.826	43697.5	0.2569	1254.47	42442.8	43697.5	529.826	44193.6	18701.8	25491.8	44193.6	529.826	22143.9	7113.39	15026.2	4.29234	22143.9
						529.84	44920.2	0.28046	1349.96	43569.9	44920.2	529.84	45761	19384.3	26376.8	45761	529.84	22981.3	7478.79	15497.9	4.59535	22981.3
						529.854	46168.6	0.30608	1452.11	44716.2	46168.6	529.854	47372	20085.5	27286.5	47372	529.854	23845.9	7860.54	15980.5	4.91855	23845.9
						529.868	47443.2	0.33393	1561.36	45881.5	47443.2	529.868	49027.2	20805.8	28221.4	49027.2	529.868	24738.6	8259.25	16474.1	5.26321	24738.6
						529.882	48744.3	0.36421	1678.12	47065.8	48744.3	529.882	50727.3	21545.2	29182	50727.3	529.882	25660	8675.52	16978.9	5.63066	25660
						529.896	50072.2	0.39711	1802.88	48268.9	50072.2	529.896	52472.9	22304.1	30168.8	52472.9	529.896	26610.8	9109.97	17494.8	6.0223	26610.8
						529.91	51427.3	0.43286	1936.12	49490.8	51427.3	529.91	54264.8	23082.6	31182.1	54264.8	529.91	27591.8	9563.25	18022.1	6.43962	27591.8
						529.924	52810.1	0.47167	2078.35	50731.3	52810.1	529.924	56103.5	23881	32222.5	56103.5	529.924	28603.7	10036	18560.8	6.88418	28603.7
						529.938	54220.9	0.51381	2230.11	51990.3	54220.9	529.938	57989.7	24699.4	33290.3	57989.7	529.938	29647.2	10528.9	19110.9	7.35766	29647.2
						529.952	55660.1	0.55954	2391.96	53267.6	55660.1	529.952	59924.1	25538.1	34386	59924.1	529.952	30723.1	11042.6	19672.6	7.86179	30723.1
						529.966	57128.2	0.60916	2564.5	54563.1	57128.2	529.966	61907.1	26397.1	35510.1	61907.1	529.966	31832.1	11577.8	20245.9	8.39842	31832.1
						529.98	58625.5	0.66297	2748.36	55876.5	58625.5	529.98	63939.5	27276.6	36662.9	63939.5	529.98	32975	12135.2	20830.8	8.96952	32975
						529.994	60152.6	0.72131	2944.18	57207.7	60152.6	529.994	66021.7	28176.7	37844.9	66021.7	529.994	34152.6	12715.6	21427.5	9.57712	34152.6
						530.008	61709.8	0.78455	3152.66	58556.4	61709.8	530.008	68154.2	29097.7	39056.6	68154.2	530.008	35365.7	13319.6	22035.9	10.2234	35365.7
						530.022	63297.7	0.85306	3374.52	59922.3	63297.7	530.022	70337.7	30039.5	40298.2	70337.7	530.022	36615	13948.1	22656	10.9107	36615
						530.036	64916.7	0.92728	3610.49	61305.3	64916.7	530.036	72572.6	31002.3	41570.3	72572.6	530.036	37901.3	14601.7	23288	11.6413	37901.3
						530.05	66567.3	1.00765	3861.38	62704.9	66567.3	530.05	74859.3	31986.2	42873.2	74859.3	530.05	39225.4	15281.2	23931.8	12.4178	39225.4
						530.064	68250.1	1.09464	4128	64121	68250.1	530.064	77198.4	32991.1	44207.3	77198.4	530.064	40588.2	15987.5	24587.4	13.243	40588.2
						530.078	69965.5	1.18878	4411.21	65553.1	69965.5	530.078	79590.2	34017.2	45573	79590.2	530.078	41990.3	16721.3	25254.9	14.1195	41990.3
						530.08	70213.3	1.20284	4453.08	65759	70213.3	530.08	79936.2	34165.5	45770.7	79936.2	530.08	42193.9	16828.4	25351.2	14.2491	42193.9
						530.092	71714.2	1.29062	4711.92	67001	71714.2	530.092	82035.1	35064.4	46970.7	82035.1	530.092	43432.6	17483.4	25934.2	15.0504	43432.6
						530.106	73496.7	1.40075	5031.05	68464.3	73496.7	530.106	84533.4	36132.8	48400.7	84533.4	530.106	44915.9	18274.6	26625.3	16.0388	44915.9
						530.12	75313.7	1.51982	5369.58	69942.6	75313.7	530.12	87085.6	37222.3	49863.4	87085.6	530.12	46441.1	19095.8	27328.2	17.0879	46441.1
						530.134	77165.6	1.6485	5728.53	71435.4	77165.6	530.134	89691.9	38332.8	51359.1	89691.9	530.134	48008.8	19947.7	28042.8	18.2013	48008.8
						530.148	79053.2	1.78753	6108.96	72942.5	79053.2	530.148	92352.6	39464.5	52888.2	92352.6	530.148	49619.9	20831.3	28769.2	19.3825	49619.9
						530.162	80977.1	1.93769	6511.97	74463.2	80977.1	530.162	95067.9	40617	54450.9	95067.9	530.162	51275.2	21747.3	29507.3	20.6354	51275.2
						530.176	82938.1	2.09981	6938.7	75997.3	82938.1	530.176	97838	41790.4	56047.6	97838	530.176	52975.5	22696.7	30256.9	21.9639	52975.5
						530.19	84936.8	2.27481	7390.36	77544.1	84936.8	530.19	100663	42984.5	57678.6	100663	530.19	54721.6	23680.2	31018	23.3723	54721.6
						530.204	86973.9	2.46363	7868.18	79103.3	86973.9	530.204	103543	44199.1	59344.2	103543	530.204	56514.2	24698.7	31790.6	24.8649	56514.2
						530.218	89050.3	2.6673	8373.44	80674.2	89050.3	530.218	106479	45434.1	61044.5	106479	530.218	58354.2	25753.2	32574.6	26.4465	58354.2
						530.232	91166.8	2.88693	8907.48	82256.4	91166.8	530.232	109469	46689.3	62779.9	109469	530.232	60242.3	26844.4	33369.7	28.1219	60242.3
						530.246	93324.1	3.12369	9471.68	83849.3	93324.1	530.246	112515	47964.5	64550.6	112515	530.246	62179.2	27973.3	34176	29.8961	62179.2
						530.26	95523.2	3.37882	10067.5	85452.3	95523.2	530.26	115616	49259.4	66356.8	115616	530.26	64165.8	29140.7	34993.3	31.7746	64165.8
						530.274	97764.9	3.65367	10696.3	87064.9	97764.9	530.274	118772	50573.7	68198.7	118772	530.274	66202.8	30347.6	35821.5	33.7629	66202.8
						530.288	100050	3.94967	11359.8	88686.4	100050	530.288	121984	51907.1	70076.5	121984	530.288	68290.9	31594.7	36660.3	35.867	68290.9
						530.302	102380	4.26833	12059.4	90316.1	102380	530.302	125250	53259.4	71990.3	125250	530.302	70430.8	32883	37509.7	38.0929	70430.8
						530.316	104755	4.61129	12796.9	91953.6	104755	530.316	128570	54630.1	73940.3	128570	530.316	72623.2	34213.2	38369.5	40.4472	72623.2
						530.33	107177	4.98028	13573.8	93598	107177	530.33	131945	56018.9	75926.5	131945	530.33	74868.9	35586.4	39239.5	42.9365	74868.9
						530.344	109646	5.37715	14392	95248.7	109646	530.344	135375	57425.3	77949.2	135375	530.344	77168.4	37003.4	40119.5	45.568	77168.4
						530.358	112164	5.80386	15253.3	96905	112164	530.358	138857	58849.1	80008.3	138857	530.358	79522.5	38465	41009.2	48.3491	79522.5
						530.372	114732	6.26251	16159.4	98566.3	114732	530.372	142394	60289.6	82104	142394	530.372	81931.8	39972	41908.6	51.2874	81931.8
						530.386	117351	6.75533	17112.3	100232	117351	530.386	145983	61746.4	84236.2	145983	530.386	84396.9	41525.3	42817.3	54.3912	84396.9
						530.4	120022	7.28469	18114	101901	120022	530.4	149624	63219.1	86405	149624	530.4	86918.4	43125.7	43735	57.6688	86918.4
						530.414	122746	7.85313	19166.3	103572	122746	530.414	153317	64707	88610.4	153317	530.414	89496.9	44774.1	44661.6	61.1291	89496.9
						530.428	125525	8.46333	20271.5	105245	125525	530.428	157062	66209.6	90852.2	157062	530.428	92132.9	46471.3	45596.8	64.7813	92132.9
						530.442	128361	9.11814	21431.6	106920	128361	530.442	160857	67726.3	93130.5	160857	530.442	94826.9	48217.9	46540.3	68.635	94826.9
						530.456	131253	9.8206	22648.7	108595	131253	530.456	164702	69256.5	95445.2	164702	530.456	97579.4	50014.9	47491.8	72.7004	97579.4
						530.47	134205	10.5739	23925.1	110269	134205	530.47	168596	70799.5	97796.1	168596	530.47	100391	51862.9	48451	76.9879	100391
						530.484	137216	11.3816	25263	111942	137216	530.484	172538	72354.7	100183	172538	530.484	103262	53762.7	49417.6	81.5085	103262
						530.498	140290	12.2471	26664.7	113613	140290	530.498	176527	73921.4	102606	176527	530.498	106193	55715	50391.3	86.2736	106193
						530.512	143427	13.1745	28132.6	115281	143427	530.512	180564	75498.8	105065	180564	530.512	109183	57720.5	51371.6	91.2952	109183
						530.526	146628	14.1677	29669.1	116945	146628	530.526	184645	77086.2	107559	184645	530.526	112235	59779.8	52358.4	96.5856	112235
						530.54	149896	15.2311	31276.7	118604	149896	530.54	188771	78682.9	110088	188771	530.54	115347	61893.6	53351.2	102.158	115347
						530.554	153232	16.3693	32957.8	120258	153232	530.554	192941	80288	112653	192941	530.554	118520	64062.5	54349.6	108.025	118520
						530.568	156637	17.5871	34714.9	121905	156637	530.568	197153	81900.7	115252	197153	530.568	121754	66287	55353.3	114.202	121754
						530.582	160114	18.8898	36550.6	123544	160114	530.582	201405	83520.2	117885	201405	530.582	125050	68567.7	56361.8	120.703	125050
						530.597	163664	20.2827	38467.6	125176	163664	530.597	205698	85145.5	120553	205698	530.597	128408	70905.2	57374.8	127.543	128408
						530.611	167288	21.7717	40468.5	126798	167288	530.611	210029	86775.9	123253	210029	530.611	131826	73299.8	58391.9	134.737	131826
						530.625	170989	23.3628	42555.9	128410	170989	530.625	214398	88410.3	125987	214398	530.625	135307	75752	59412.5	142.304	135307
						530.639	174768	25.0625	44732.5	130011	174768	530.639	218802	90047.9	128754	218802	530.639	138849	78262.3	60436.4	150.258	138849
						530.653	178628	26.8776	47001.1	131600	178628	530.653	223240	91687.7	131553	223240	530.653	142453	80830.9	61463	158.619	142453
						530.667	182569	28.8153	49364.4	133176	182569	530.667	227711	93328.7	134383	227711	530.667	146118	83458.3	62491.9	167.404	146118
						530.681	186595	30.8832	51825.3	134739	186595	530.681	232214	94969.9	137244	232214	530.681	149844	86144.6	63522.6	176.633	149844
						530.695	190706	33.0894	54386.3	136286	190706	530.695	236746	96610.3	140136	236746	530.695	153631	88890	64554.7	186.326	153631
						530.709	194904	35.4423	57050.5	137818	194904	530.709	241306	98248.9	143057	241306	530.709	157479	91694.9	65587.6	196.503	157479
						530.723	199192	37.9508	59820.5	139334	199192	530.723	245893	99884.6	146008	245893	530.723	161387	94559.2	66620.9	207.186	161387
						530.737	203571	40.6245	62699.1	140832	203571	530.737	250503	101516	148987	250503	530.737	165356	97483.1	67654.1	218.396	165356
						530.751	208044	43.4731	65689.2	142311	208044	530.751	255137	103143	151994	255137	530.751	169383	100467	68686.6	230.157	169383
						530.765	212612	46.5072	68793.6	143772	212612	530.765	259791	104764	155027	259791	530.765	173470	103510	69718	242.493	173470
						530.779	217276	49.7379	72015.1	145212	217276	530.779	264465	106378	158087	264465	530.779	177615	106612	70747.7	255.428	177615
						530.793	222040	53.1766	75356.3	146631	222040	530.793	269155	107983	161172	269155	530.793	181818	109774	71775.2	268.987	181818
						530.807	226904	56.8356	78820.1	148027	226904	530.807	273861	109579	164282	273861	530.807	186078	112995	72800	283.198	186078
						530.821	231871	60.7278	82409.2	149401	231871	530.821	278579	111164	167415	278579	530.821	190394	116274	73821.5	298.087	190394
						530.835	236943	64.8666	86126.2	150752	236943	530.835	283309	112738	170571	283309	530.835	194765	119612	74839.2	313.683	194765
						530.849	242120	69.2662	89973.8	152077	242120	530.947	321281	124770	196511	321281	530.849	199191	123008	75852.6	330.015	199191
						530.863	247405	73.9415	93954.6	153377	247405	530.961	326011	126187	199823	326011	530.863	203670	126462	76861	347.114	203670
						530.877	252801	78.9082	98071.1	154651	252801	530.975	330729	127582	203147	330729	530.877	208202	129973	77864	365.009	208202
						530.891	258307	84.1826	102326	155897	258307	530.989	335434	128952	206482	335434	530.891	212785	133541	78860.9	383.734	212785
						530.905	263926	89.7821	106721	157115	263926	531.003	340122	130296	209825	340122	530.905	217418	137164	79851.2	403.322	217418
						530.919	269660	95.7246	111259	158305	269660	531.017	344792	131615	213177	344792	530.919	222100	140842	80834.4	423.807	222100
						530.933	275509	102.029	115943	159464	275509	531.031	349440	132906	216535	349440	530.933	226830	144575	81809.8	445.224	226830
						530.947	281476	108.716	120774	160594	281476	531.045	354066	134168	219897	354066	530.947	231605	148361	82776.9	467.611	231605
						530.961	287562	115.805	125754	161692	287562	531.059	358665	135401	223264	358665	530.961	236425	152199	83735.1	491.004	236425
						530.975	293767	123.318	130886	162758	293767	531.073	363236	136603	226632	363236	530.975	241288	156089	84683.9	515.442	241288
						530.989	300094	131.279	136172	163791	300094	531.08	365510	137193	228317	365510	530.989	246192	160029	85622.7	540.965	246192
						531.003	306543	139.71	141612	164791	306543	531.087	367776	137774	230002	367776	531.003	251136	164018	86550.9	567.615	251136
						531.017	313115	148.638	147209	165757	313115	531.101	372283	138912	233370	372283	531.017	256118	168055	87468	595.433	256118
						531.031	319811	158.087	152964	166688	319811	531.115	376754	140017	236737	376754	531.031	261136	172139	88373.4	624.463	261136
						531.045	326631	168.086	158879	167584	326631	531.129	381187	141087	240100	381187	531.045	266188	176267	89266.4	654.749	266188
						531.059	333577	178.662	164954	168444	333577	531.143	385579	142121	243457	385579	531.059	271273	180440	90146.7	686.338	271273
						531.073	340649	189.846	171192	169267	340649	531.157	389928	143120	246808	389928	531.073	276387	184654	91013.5	719.277	276387
						531.08	344232	195.675	174371	169665	344232	531.171	394231	144081	250151	394231	531.08	278955	186777	91441.8	736.267	278955
						531.087	347846	201.667	177592	170053	347846	531.185	398487	145003	253483	398487	531.087	281529	188909	91866.4	753.614	281529
						531.101	355171	214.159	184155	170801	355171	531.199	402692	145888	256805	402692	531.101	286697	193203	92704.9	789.398	286697
						531.115	362621	227.355	190883	171511	362621	531.213	406845	146732	260113	406845	531.115	291888	197533	93528.3	826.681	291888
						531.129	370198	241.291	197774	172182	370198	531.227	410942	147536	263406	410942	531.129	297101	201899	94336.1	865.515	297101
						531.143	377900	256.001	204831	172814	377900	531.241	414982	148299	266683	414982	531.143	302332	206298	95127.8	905.954	302332
						531.157	385728	271.525	212051	173406	385728	531.255	418962	149020	269942	418962	531.157	307579	210728	95903	948.052	307579
						531.171	393681	287.902	219436	173958	393681	531.269	422880	149699	273181	422880	531.171	312840	215187	96661	991.866	312840
						531.185	401758	305.174	226984	174469	401758	531.283	426734	150335	276400	426734	531.283	355097	251635	102050	1411.33	355097
						531.199	409958	323.382	234695	174939	409958	531.297	430521	150927	279595	430521	531.297	360357	256251	102633	1473.33	360357
						531.213	418280	342.571	242569	175368	418280	531.311	434240	151475	282765	434240	531.311	365603	260872	103193	1537.69	365603
						531.227	426722	362.788	250603	175756	426722	531.325	437887	151978	285910	437887	531.325	370831	265494	103732	1604.47	370831
						531.241	435283	384.08	258797	176102	435283	531.339	441462	152436	289026	441462	531.339	376038	270116	104248	1673.74	376038
						531.255	443960	406.497	267148	176405	443960	531.353	444961	152848	292113	444961	531.353	381220	274734	104741	1745.58	381220
						531.269	452753	430.09	275656	176667	452753	531.367	448383	153215	295168	448383	531.367	386376	279344	105211	1820.07	386376
						531.283	461658	454.913	284317	176886	461658	531.381	451726	153536	298191	451726	531.381	391501	283946	105658	1897.27	391501
						531.297	470673	481.021	293130	177062	470673	531.395	454988	153810	301179	454988	531.395	396592	288534	106081	1977.26	396592
						531.311	479795	508.471	302092	177195	479795	531.409	458167	154037	304130	458167	531.409	401646	293107	106479	2060.13	401646
						531.325	489022	537.323	311199	177285	489022	531.423	461261	154217	307044	461261	531.423	406660	297660	106854	2145.96	406660
						531.339	498349	567.638	320449	177333	498349	531.437	464268	154350	309918	464268	531.437	411630	302192	107203	2234.81	411630
						531.353	507775	599.479	329838	177338	507775	531.451	467187	154435	312752	467187	531.451	416553	306698	107528	2326.78	416553
						531.367	517294	632.912	339362	177299	517294	531.465	470016	154474	315542	470016	531.465	421426	311177	107827	2421.95	421426
						531.381	526903	668.004	349017	177218	526903	531.479	472753	154465	318288	472753	531.479	426245	315623	108101	2520.4	426245
						531.395	536598	704.826	358800	177093	536598	531.493	475396	154408	320988	475396	531.493	431008	320035	108350	2622.21	431008
						531.409	546374	743.45	368704	176926	546374	531.507	477945	154304	323640	477945	531.507	435710	324409	108573	2727.48	435710
						531.423	556227	783.949	378726	176716	556227	531.521	480397	154153	326244	480397	531.521	440348	328743	108770	2836.29	440348
						531.437	566151	826.401	388861	176464	566151	531.535	482752	153955	328796	482752	531.535	444920	333031	108940	2948.72	444920
						531.451	576142	870.884	399102	176169	576142	531.549	485007	153710	331297	485007	531.549	449422	337272	109085	3064.86	449422
						531.465	586193	917.481	409444	175832	586193	531.563	487163	153418	333744	487163	531.563	453851	341463	109203	3184.81	453851
						531.479	596301	966.274	419881	175453	596301	531.577	489216	153080	336136	489216	531.577	458203	345599	109295	3308.65	458203
						531.493	606457	1017.35	430407	175033	606457	531.592	491168	152696	338472	491168	531.592	462475	349678	109361	3436.47	462475
						531.507	616657	1070.8	441015	174571	616657	531.606	493015	152266	340749	493015	531.606	466665	353697	109400	3568.36	466665
						531.521	626894	1126.7	451698	174069	626894	531.62	494758	151790	342967	494758	531.62	470769	357652	109412	3704.42	470769
						531.535	637160	1185.17	462450	173525	637160	531.634	496395	151270	345125	496395	531.634	474784	361541	109398	3844.73	474784
						531.634	709273	1674.32	538979	168620	709273	531.648	497925	150705	347220	497925	531.648	478706	365359	109358	3989.39	478706
						531.648	719518	1756.88	549993	167768	719518	531.662	499349	150096	349253	499349	531.662	482534	369105	109291	4138.49	482534
						531.662	729724	1842.95	561001	166880	729724	531.676	500664	149444	351220	500664	531.676	486264	372774	109197	4292.12	486264
						531.676	739882	1932.64	571994	165956	739882	531.69	501871	148749	353122	501871	531.69	489893	376365	109077	4450.37	489893
						531.69	749985	2026.07	582962	164997	749985	531.704	502969	148012	354957	502969	531.704	493418	379874	108931	4613.34	493418
						531.704	760023	2123.37	593896	164004	760023	531.718	503957	147233	356724	503957	531.718	496837	383297	108759	4781.12	496837
						531.718	769988	2224.66	604786	162978	769988	531.732	504835	146413	358422	504835	531.732	500147	386633	108560	4953.8	500147
						531.732	779870	2330.07	615621	161919	779870	531.746	505603	145554	360049	505603	531.746	503346	389878	108336	5131.48	503346
						531.746	789660	2439.72	626393	160827	789660	531.76	506260	144655	361605	506260	531.76	506431	393030	108086	5314.23	506431
						531.76	799349	2553.74	637091	159704	799349	531.774	506806	143717	363089	506806	531.774	509399	396086	107811	5502.16	509399
						531.774	808928	2672.28	647705	158551	808928	531.788	507241	142742	364499	507241	531.788	512248	399043	107510	5695.36	512248
						531.788	818388	2795.46	658225	157368	818388	531.802	507565	141730	365836	507565	531.802	514976	401899	107184	5893.91	514976
						531.802	827719	2923.42	668640	156155	827719	531.816	507779	140681	367097	507779	531.816	517581	404651	106833	6097.9	517581
						531.816	836911	3056.3	678940	154915	836911	531.83	507881	139598	368283	507881	531.83	520061	407297	106457	6307.43	520061
						531.83	845956	3194.23	689115	153647	845956	531.844	507872	138480	369392	507872	531.844	522413	409834	106057	6522.57	522413
						531.844	854844	3337.37	699154	152353	854844	531.858	507754	137330	370424	507754	531.858	524637	412261	105633	6743.41	524637
						531.858	863566	3485.86	709048	151032	863566	531.872	507524	136147	371378	507524	531.872	526729	414574	105185	6970.04	526729
						531.872	872112	3639.83	718785	149687	872112	531.886	507186	134933	372253	507186	531.886	528689	416773	104713	7202.55	528689
						531.886	880474	3799.44	728356	148318	880474	531.9	506737	133688	373049	506737	531.9	530515	418855	104218	7441	530515
						531.9	888642	3964.83	737751	146926	888642	531.914	506180	132415	373766	506180	531.914	532205	420818	103701	7685.48	532205
						531.914	896607	4136.15	746959	145512	896607	531.928	505515	131113	374402	505515	531.928	533758	422661	103161	7936.08	533758
						531.928	904360	4313.55	755971	144076	904360	531.942	504743	129785	374958	504743	531.942	535174	424382	102599	8192.85	535174
						531.942	911893	4497.18	764776	142620	911893	531.956	503863	128430	375433	503863	531.956	536450	425978	102015	8455.89	536450
						531.956	919197	4687.19	773365	141144	919197	531.97	502877	127051	375827	502877	531.97	537586	427450	101411	8725.25	537586
						531.97	926263	4883.73	781729	139650	926263	531.984	501786	125647	376139	501786	531.984	538581	428795	100785	9001.01	538581
						531.984	933083	5086.94	789858	138138	933083	531.998	500591	124222	376370	500591	531.998	539434	430012	100139	9283.24	539434
						531.998	939650	5296.99	797743	136610	939650	532.012	499293	122774	376519	499293	532.012	540145	431101	99472.4	9571.99	540145
						532.012	945954	5514.02	805374	135065	945954	532.026	497892	121307	376586	497892	532.026	540714	432060	98786.7	9867.34	540714
						532.026	951988	5738.17	812744	133506	951988	532.04	496390	119820	376571	496390	532.04	541139	432888	98081.9	10169.3	541139
						532.04	957746	5969.61	819844	131933	957746	532.054	494789	118315	376474	494789	532.054	541421	433584	97358.6	10478	541421
						532.054	963220	6208.48	826665	130346	963220	532.068	493088	116793	376295	493088	532.068	541559	434148	96617.2	10793.5	541559
						532.068	968402	6454.92	833200	128748	968402	532.08	491552	115476	376077	491552	532.08	541563	434526	95967.6	11069.3	541563
						532.08	972608	6672.3	838567	127368	972608	532.082	491290	115255	376035	491290	532.082	541554	434580	95858.1	11115.7	541554
						532.082	973287	6709.09	839440	127138	973287	532.096	489395	113703	375693	489395	532.096	541405	434879	95082	11444.8	541405
						532.096	977868	6971.13	845379	125518	977868	532.11	487406	112137	375269	487406	532.11	541114	435044	94289.3	11780.8	541114
						532.11	982139	7241.17	851010	123888	982139	532.124	485323	110558	374765	485323	532.124	540680	435076	93480.6	12123.7	540680
						532.124	986094	7519.38	856325	122250	986094	532.138	483148	108969	374179	483148	532.138	540104	434974	92656.3	12473.5	540104
						532.138	989729	7805.87	861319	120604	989729	532.152	480883	107369	373514	480883	532.152	539386	434739	91817	12830.4	539386
						532.152	993038	8100.79	865985	118952	993038	532.166	478529	105761	372768	478529	532.166	538528	434371	90963.2	13194.2	538528
						532.166	996016	8404.28	870317	117294	996016	532.18	476087	104144	371943	476087	532.18	537530	433870	90095.6	13565.1	537530
						532.18	998659	8716.46	874312	115631	998659	532.194	473560	102521	371039	473560	532.194	536394	433236	89214.6	13943	536394
						532.194	1.00096e+06	9037.47	877963	113964	1.00096e+06	532.208	470949	100892	370057	470949	532.208	535120	432471	88320.8	14328	535120
						532.208	1.00293e+06	9367.42	881266	112294	1.00293e+06	532.222	468256	99258.9	368997	468256	532.222	533709	431575	87414.7	14720	533709
						532.222	1.00454e+06	9706.44	884217	110621	1.00454e+06	532.236	465482	97621.9	367860	465482	532.236	532164	430548	86497	15119.1	532164
						532.236	1.00581e+06	10054.6	886813	108947	1.00581e+06	532.25	462629	95982.5	366646	462629	532.25	530485	429392	85568.2	15525.3	530485
						532.25	1.00673e+06	10412.1	889050	107272	1.00673e+06	532.264	459699	94341.6	365358	459699	532.264	528675	428108	84628.8	15938.5	528675
						532.264	1.0073e+06	10779	890926	105598	1.0073e+06	532.278	456694	92700.4	363994	456694	532.278	526734	426696	83679.4	16358.7	526734
						532.278	1.00752e+06	11155.4	892439	103924	1.00752e+06	532.292	453616	91059.7	362557	453616	532.292	524666	425159	82720.6	16786	524666
						532.292	1.00738e+06	11541.4	893585	102252	1.00738e+06	532.306	450467	89420.7	361047	450467	532.306	522470	423497	81753	17220.2	522470
						532.306	1.00688e+06	11937.1	894365	100582	1.00688e+06	532.32	447249	87784.2	359464	447249	532.32	520151	421713	80777.1	17661.4	520151
						532.32	1.00604e+06	12342.6	894777	98916.2	1.00604e+06	532.334	443962	86151.2	357811	443962	532.334	517710	419807	79793.5	18109.4	517710
						532.334	1.00483e+06	12758	894820	97254	1.00483e+06	532.348	440611	84522.7	356088	440611	532.348	515148	417781	78802.8	18564.4	515148
						532.348	1.00328e+06	13183.2	894495	95596.6	1.00328e+06	532.362	437196	82899.5	354296	437196	532.362	512470	415638	77805.5	19026.2	512470
						532.362	1.00137e+06	13618.5	893802	93944.7	1.00137e+06	532.376	433719	81282.5	352437	433719	532.376	509676	413379	76802.2	19494.7	509676
						532.376	999105	14063.8	892742	92298.9	999105	532.39	430183	79672.6	350511	430183	532.39	506769	411006	75793.5	19969.9	506769
						532.39	996495	14519.2	891316	90659.9	996495	532.404	426590	78070.6	348520	426590	532.404	503752	408521	74779.9	20451.7	503752
						532.404	993539	14984.8	889525	89028.5	993539	532.418	422941	76477.4	346464	422941	532.418	500628	405926	73761.9	20940.1	500628
						532.418	990239	15460.6	887373	87405.2	990239	532.432	419240	74893.7	344346	419240	532.432	497400	403225	72740.2	21435	497400
						532.432	986599	15946.5	884862	85790.7	986599	532.446	415486	73320.3	342166	415486	532.446	494070	400418	71715.2	21936.2	494070
						532.446	982622	16442.7	881994	84185.6	982622	532.46	411684	71757.9	339926	411684	532.46	490640	397509	70687.6	22443.7	490640
						532.46	978313	16949.2	878773	82590.6	978313	532.474	407835	70207.3	337627	407835	532.474	487115	394500	69657.7	22957.4	487115
						532.474	973676	17465.8	875204	81006.1	973676	532.488	403940	68669.1	335271	403940	532.488	483497	391394	68626.3	23477.2	483497
						532.488	968716	17992.7	871290	79432.7	968716	532.502	400003	67144	332859	400003	532.502	479789	388193	67593.7	24002.9	479789
						532.502	963438	18529.8	867037	77871.1	963438	532.516	396025	65632.6	330392	396025	532.516	475995	384900	66560.5	24534.4	475995
						532.516	957848	19077.1	862449	76321.6	957848	532.53	392008	64135.6	327872	392008	532.53	472117	381518	65527.2	25071.6	472117
						532.53	951951	19634.5	857532	74784.8	951951	532.544	387954	62653.5	325301	387954	532.544	468158	378049	64494.3	25614.4	468158
						532.544	945755	20202	852292	73261.2	945755	532.558	383866	61186.8	322680	383866	532.558	464122	374497	63462.3	26162.5	464122
						532.558	939266	20779.6	846735	71751.2	939266	532.572	379746	59736.2	320010	379746	532.572	460013	370865	62431.7	26716	460013
						532.572	932491	21367.1	840869	70255.3	932491	532.587	375595	58302	317293	375595	532.587	455833	367155	61402.9	27274.5	455833
						532.587	925437	21964.4	834699	68774	925437	532.601	371415	56884.9	314530	371415	532.601	451586	363371	60376.5	27837.9	451586
						532.601	918112	22571.6	828233	67307.5	918112	532.615	367209	55485.1	311724	367209	532.615	447275	359516	59352.8	28406.1	447275
						532.615	910523	23188.3	821478	65856.4	910523	532.629	362979	54103.2	308876	362979	532.629	442903	355592	58332.3	28978.9	442903
						532.629	902679	23814.7	814444	64420.9	902679	532.643	358726	52739.5	305987	358726	532.643	438475	351603	57315.5	29556	438475
						532.643	894589	24450.4	807137	63001.4	894589	532.657	354454	51394.4	303059	354454	532.657	433993	347553	56302.7	30137.3	433993
						532.657	886260	25095.5	799566	61598.3	886260	532.671	350162	50068.3	300094	350162	532.671	429460	343443	55294.5	30722.6	429460
						532.671	877701	25749.6	791740	60211.8	877701	532.685	345855	48761.4	297093	345855	532.685	424881	339278	54291.1	31311.7	424881
						532.685	868923	26412.7	783668	58842.2	868923	532.699	341533	47474	294059	341533	532.699	420258	335061	53293	31904.4	420258
						532.699	859933	27084.5	775359	57489.9	859933	532.713	337198	46206.5	290992	337198	532.713	415595	330794	52300.5	32500.3	415595
						532.713	850742	27764.9	766822	56155	850742	532.727	332853	44959	287894	332853	532.727	410896	326482	51314.2	33099.4	410896
						532.727	841358	28453.7	758067	54837.8	841358	532.741	328499	43731.7	284767	328499	532.741	406163	322127	50334.2	33701.4	406163
						532.741	831792	29150.6	749103	53538.6	831792	532.839	297929	35721.3	262208	297929	532.755	401400	317733	49360.9	34306	401400
						532.755	822053	29855.5	739940	52257.4	822053	532.853	293570	34661	258909	293570	532.769	396610	313302	48394.7	34913	396610
						532.769	812151	30567.9	730588	50994.5	812151	532.867	289218	33621.9	255596	289218	532.783	391797	308839	47436	35522	391797
						532.783	802096	31287.8	721058	49750.1	802096	532.881	284874	32603.9	252270	284874	532.797	386963	304345	46485	36133	386963
						532.797	791898	32014.8	711359	48524.3	791898	532.895	280541	31607	248934	280541	532.811	382113	299825	45541.9	36745.6	382113
						532.811	781567	32748.7	701501	47317.3	781567	532.909	276220	30631.3	245588	276220	532.825	377248	295282	44607.2	37359.4	377248
						532.825	771113	33489.1	691495	46129	771113	532.923	271911	29676.5	242235	271911	532.923	343066	263077	38319	41669.7	343066
						532.839	760547	34235.7	681351	44959.7	760547	532.937	267618	28742.7	238875	267618	532.937	338199	258455	37459.8	42283.8	338199
						532.853	749878	34988.2	671080	43809.4	749878	532.951	263340	27829.7	235511	263340	532.951	333344	253837	36611	42896.4	333344
						532.867	739116	35746.3	660691	42678.2	739116	532.965	259081	26937.4	232143	259081	532.965	328504	249224	35772.8	43507.5	328504
						532.881	728271	36509.7	650195	41566.2	728271	532.979	254840	26065.8	228774	254840	532.979	323682	244620	34945.2	44116.5	323682
						532.895	717354	37277.8	639603	40473.3	717354	532.993	250619	25214.6	225405	250619	532.993	318879	240028	34128.6	44723.2	318879
						532.909	706374	38050.5	628924	39399.5	706374	533.007	246421	24383.8	222037	246421	533.007	314099	235449	33322.9	45327.3	314099
						532.923	695341	38827.3	618168	38345	695341	533.021	242245	23573	218672	242245	533.021	309344	230887	32528.4	45928.4	309344
						532.937	684264	39607.7	607347	37309.6	684264	533.035	238093	22782.3	215311	238093	533.035	304615	226344	31745.1	46526.1	304615
						533.049	595206	45933.3	519561	29711.8	595206	533.049	233966	22011.3	211955	233966	533.049	299916	221822	30973.2	47120.2	299916
						533.063	584151	46727.4	508577	28846.5	584151	533.063	229866	21259.9	208606	229866	533.063	295247	217324	30212.7	47710.4	295247
						533.077	573140	47520.6	497620	27999.6	573140	533.077	225794	20527.8	205266	225794	533.077	290612	212852	29463.8	48296.2	290612
						533.08	570788	47690.4	495277	27820.5	570788	533.08	224925	20373.4	204551	224925	533.08	289623	211897	29304.8	48421.2	289623
						533.091	562182	48312.5	486699	27171	562182	533.091	221750	19814.9	201935	221750	533.091	286011	208408	28726.4	48877.4	286011
						533.105	551284	49102.4	475821	26360.6	551284	533.105	217736	19120.8	198615	217736	533.105	281448	203994	28000.8	49453.5	281448
						533.119	540453	49890	464995	25568.1	540453	533.119	213752	18445.4	195307	213752	533.119	276923	199612	27286.8	50024.4	276923
						533.133	529697	50674.7	454229	24793.4	529697	533.133	209801	17788.4	192012	209801	533.133	272438	195264	26584.6	50589.5	272438
						533.147	519021	51455.9	443528	24036.4	519021	533.147	205882	17149.5	188732	205882	533.147	267995	190953	25894.1	51148.6	267995
						533.161	508432	52233.2	432902	23296.8	508432	533.161	201996	16528.5	185467	201996	533.161	263596	186679	25215.5	51701.4	263596
						533.175	497936	53005.9	422356	22574.5	497936	533.175	198145	15925.2	182220	198145	533.175	259241	182445	24548.8	52247.5	259241
						533.189	487540	53773.5	411897	21869.3	487540	533.189	194329	15339.1	178990	194329	533.189	254933	178252	23893.8	52786.5	254933
						533.203	477249	54535.5	401532	21181	477249	533.203	190549	14770	175779	190549	533.203	250672	174103	23250.7	53318.2	250672
						533.217	467068	55291.3	391267	20509.4	467068	533.217	186806	14217.7	172588	186806	533.217	246459	169997	22619.4	53842.2	246459
						533.231	457002	56040.4	381107	19854.3	457002	533.231	183101	13681.9	169419	183101	533.231	242296	165938	22000	54358.1	242296
						533.245	447056	56782.3	371058	19215.4	447056	533.245	179433	13162.2	166271	179433	533.245	238184	161926	21392.3	54865.7	238184
						533.259	437234	57516.3	361125	18592.6	437234	533.259	175805	12658.4	163146	175805	533.259	234123	157962	20796.3	55364.6	234123
						533.273	427541	58241.9	351313	17985.6	427541	533.273	172216	12170.1	160046	172216	533.273	230115	154048	20212.1	55854.5	230115
						533.287	417980	58958.6	341628	17394.3	417980	533.287	168667	11697.1	156970	168667	533.287	226160	150185	19639.5	56335.1	226160
						533.301	408556	59665.8	332072	16818.2	408556	533.301	165158	11239	153919	165158	533.301	222259	146374	19078.5	56806	222259
						533.315	399271	60362.9	322651	16257.3	399271	533.315	161691	10795.5	150895	161691	533.315	218412	142616	18529	57267	218412
						533.329	390129	61049.5	313368	15711.3	390129	533.329	158265	10366.4	147898	158265	533.329	214621	138912	17991	57717.7	214621
						533.343	381132	61724.9	304227	15180	381132	533.343	154881	9951.21	144930	154881	533.343	210884	135262	17464.4	58157.9	210884
						533.357	372282	62388.6	295231	14663.1	372282	533.357	151539	9549.75	141989	151539	533.357	207204	131668	16949	58587.2	207204
						533.371	363583	63040.1	286382	14160.3	363583	533.371	148240	9161.69	139079	148240	533.371	203581	128130	16444.9	59005.3	203581
						533.385	355036	63678.9	277685	13671.5	355036	533.385	144985	8786.69	136198	144985	533.385	200013	124649	15952	59412.1	200013
						533.399	346642	64304.4	269141	13196.3	346642	533.399	141772	8424.46	133348	141772	533.399	196503	121225	15470	59807.2	196503
						533.413	338403	64916.2	260753	12734.6	338403	533.413	138604	8074.68	130529	138604	533.413	193049	117859	14999	60190.2	193049
						533.427	330321	65513.6	252521	12286.1	330321	533.427	135479	7737.05	127742	135479	533.427	189652	114552	14538.8	60561.1	189652
						533.441	322396	66096.3	244449	11850.4	322396	533.441	132399	7411.26	124987	132399	533.441	186312	111303	14089.3	60919.5	186312
						533.455	314629	66663.7	236538	11427.5	314629	533.455	129363	7097.01	122266	129363	533.455	183028	108113	13650.4	61265.1	183028
						533.469	307021	67215.3	228788	11016.9	307021	533.469	126371	6794.01	119577	126371	533.469	179802	104982	13221.9	61597.7	179802
						533.483	299571	67750.7	221201	10618.6	299571	533.483	123424	6501.94	116922	123424	533.483	176632	101911	12803.8	61917.2	176632
						533.497	292280	68269.5	213778	10232.2	292280	533.497	120521	6220.52	114301	120521	533.497	173518	98899	12395.9	62223.2	173518
						533.511	285147	68771	206519	9857.39	285147	533.511	117664	5949.46	111714	117664	533.511	170460	95946.7	11998.1	62515.6	170460
						533.525	278173	69255.1	199424	9494.05	278173	533.525	114851	5688.46	109163	114851	533.525	167458	93054	11610.3	62794.1	167458
						533.539	271356	69721.1	192493	9141.89	271356	533.539	112083	5437.24	106646	112083	533.539	164512	90220.8	11232.2	63058.6	164512
						533.553	264697	70168.7	185727	8800.66	264697	533.553	109360	5195.52	104165	109360	533.553	161620	87447	10863.9	63308.8	161620
						533.567	258193	70597.5	179125	8470.11	258193	533.567	106682	4963.02	101719	106682	533.567	158782	84732.5	10505	63544.6	158782
						533.582	251844	71007.2	172687	8150	251844	533.582	104049	4739.48	99309.3	104049	533.582	155998	82077.1	10155.6	63765.8	155998
						533.596	245648	71397.3	166411	7840.09	245648	533.596	101460	4524.61	96935.4	101460	533.596	153268	79480.5	9815.38	63972.3	153268
						533.61	239605	71767.6	160297	7540.13	239605	533.61	98915.8	4318.16	94597.7	98915.8	533.61	150591	76942.4	9484.27	64163.9	150591
						533.624	233712	72117.6	154345	7249.89	233712	533.624	96416.1	4119.87	92296.2	96416.1	533.624	147965	74462.5	9162.12	64340.5	147965
						533.638	227968	72447.1	148552	6969.13	227968	533.638	93960.7	3929.47	90031.2	93960.7	533.638	145391	72040.4	8848.76	64501.9	145391
						533.652	222371	72755.7	142918	6697.62	222371	533.652	91549.4	3746.73	87802.6	91549.4	533.652	142868	69675.8	8544.05	64648	142868
						533.666	216919	73043.3	137441	6435.13	216919	533.666	89182	3571.38	85610.6	89182	533.666	140395	67368.1	8247.83	64778.8	140395
						533.68	211610	73309.5	132119	6181.43	211610	533.68	86858.3	3403.2	83455.1	86858.3	533.68	137971	65116.8	7959.95	64894.1	137971
						533.694	206442	73554.1	126951	5936.29	206442	533.694	84578.2	3241.95	81336.2	84578.2	533.694	135595	62921.4	7680.25	64993.8	135595
						533.708	201412	73776.9	121935	5699.49	201412	533.708	82341.3	3087.38	79253.9	82341.3	533.708	133268	60781.4	7408.59	65077.9	133268
						533.722	196518	73977.7	117069	5470.81	196518	533.722	80147.3	2939.29	77208	80147.3	533.722	130987	58696.2	7144.8	65146.3	130987
						533.736	191757	74156.2	112351	5250.03	191757	533.736	77996.1	2797.44	75198.6	77996.1	533.736	128753	56665.1	6888.74	65199	128753
						533.75	187128	74312.3	107779	5036.94	187128	533.75	75887.2	2661.61	73225.6	75887.2	533.75	126564	54687.6	6640.24	65235.9	126564
						533.764	182627	74446	103350	4831.32	182627	533.764	73820.4	2531.61	71288.8	73820.4	533.764	124419	52762.8	6399.15	65257	124419
						533.778	178252	74557	99062.1	4632.98	178252	533.778	71795.4	2407.22	69388.2	71795.4	533.778	122318	50890.2	6165.33	65262.3	122318
						533.792	174000	74645.2	94913.2	4441.7	174000	533.792	69811.7	2288.23	67523.5	69811.7	533.792	120259	49068.9	5938.6	65251.8	120259
						533.806	169869	74710.7	90900.6	4257.29	169869	533.806	67869.1	2174.46	65694.6	67869.1	533.806	118243	47298.4	5718.83	65225.4	118243
						533.82	165855	74753.2	87021.9	4079.55	165855	533.82	65967.1	2065.72	63901.4	65967.1	533.82	116267	45577.7	5505.86	65183.3	116267
						533.834	161955	74772.8	83274.3	3908.27	161955	533.834	64105.4	1961.8	62143.6	64105.4	533.834	114331	43906.1	5299.53	65125.3	114331
						533.848	158168	74769.5	79655.3	3743.28	158168	533.848	62283.5	1862.55	60421	62283.5	533.848	112434	42282.9	5099.69	65051.7	112434
						533.862	154490	74743.2	76162.2	3584.39	154490	533.862	60501.1	1767.77	58733.3	60501.1	533.862	110576	40707.2	4906.21	64962.4	110576
						533.876	150918	74694	72792.3	3431.41	150918	533.876	58757.7	1677.31	57080.4	58757.7	533.876	108755	39178.2	4718.92	64857.5	108755
						533.89	147449	74622	69542.8	3284.16	147449	533.89	57052.9	1590.98	55461.9	57052.9	533.89	106970	37695.1	4537.68	64737.1	106970
						533.904	144081	74527.1	66411.1	3142.47	144081	533.904	55386.2	1508.63	53877.6	55386.2	533.904	105220	36256.9	4362.34	64601.2	105220
						533.918	140810	74409.6	63394.3	3006.16	140810	533.918	53757.3	1430.11	52327.2	53757.3	533.918	103506	34863	4192.76	64449.9	103506
						533.932	137634	74269.4	60489.6	2875.07	137634	533.932	52165.5	1355.26	50810.3	52165.5	533.932	101825	33512.3	4028.79	64283.5	101825
						533.946	134550	74106.7	57694.2	2749.03	134550	533.946	50610.6	1283.93	49326.6	50610.6	533.946	100176	32204.1	3870.3	64101.9	100176
						533.96	131555	73921.8	55005.3	2627.88	131555	533.96	49091.9	1215.98	47875.9	49091.9	533.96	98560	30937.5	3717.15	63905.4	98560
						533.974	128646	73714.6	52420.2	2511.45	128646	533.974	47609	1151.27	46457.7	47609	533.974	96974.7	29711.5	3569.18	63694	96974.7
						533.988	125821	73485.5	49936	2399.61	125821	533.988	46161.4	1089.68	45071.7	46161.4	533.988	95419.6	28525.4	3426.28	63467.9	95419.6
						534.002	123077	73234.6	47549.9	2292.18	123077	534.002	44748.6	1031.06	43717.6	44748.6	534.002	93893.8	27378.3	3288.3	63227.2	93893.8
						534.016	120410	72962.2	45259.2	2189.04	120410	534.016	43370.2	975.297	42394.9	43370.2	534.016	92396.6	26269.2	3155.11	62972.3	92396.6
						534.03	117820	72668.4	43061.1	2090.03	117820	534.03	42025.5	922.267	41103.3	42025.5	534.03	90927	25197.3	3026.59	62703.1	90927
						534.044	115302	72353.7	40952.9	1995.02	115302	534.044	40714.2	871.852	39842.3	40714.2	534.044	89484.3	24161.7	2902.59	62420	89484.3
						534.058	112854	72018.2	38931.9	1903.86	112854	534.058	39435.6	823.94	38611.6	39435.6	534.058	88067.6	23161.6	2783	62123.1	88067.6
						534.072	110474	71662.3	36995.4	1816.43	110474	534.072	38189.3	778.423	37410.9	38189.3	534.072	86676.3	22196	2667.69	61812.6	86676.3
						534.08	109144	71449.9	35925.7	1768.09	109144	534.08	37491.4	753.447	36737.9	37491.4	534.08	85892.3	21659.5	2603.68	61629.1	85892.3
						534.086	108160	71286.3	35140.7	1732.59	108160	534.086	36974.7	735.194	36239.5	36974.7	534.086	85309.5	21264.2	2556.54	61488.7	85309.5
						534.1	105908	70890.5	33365.3	1652.22	105908	534.1	35791.4	694.153	35097.2	35791.4	534.1	83966.4	20365.3	2449.43	61151.7	83966.4
						534.114	103717	70475.2	31666.5	1575.2	103717	534.114	34638.7	655.202	33983.5	34638.7	534.114	82646.4	19498.4	2346.23	60801.8	82646.4
						534.128	101584	70040.9	30041.8	1501.4	101584	534.128	33516.3	618.246	32898	33516.3	534.128	81348.7	18662.6	2246.84	60439.3	81348.7
						534.142	99507.4	69587.9	28488.8	1430.72	99507.4	534.142	32423.5	583.197	31840.3	32423.5	534.142	80072.7	17857.2	2151.13	60064.3	80072.7
						534.156	97484.5	69116.6	27004.9	1363.03	97484.5	534.156	31359.8	549.965	30809.8	31359.8	534.156	78817.6	17081.3	2059.01	59677.2	78817.6
						534.17	95513.5	68627.5	25587.8	1298.23	95513.5	534.17	30324.7	518.468	29806.2	30324.7	534.17	77582.7	16334.1	1970.35	59278.3	77582.7
						534.184	93592.1	68120.9	24235	1236.21	93592.1	534.184	29317.7	488.625	28829	29317.7	534.184	76367.6	15614.8	1885.05	58867.7	76367.6
						534.198	91718.5	67597.3	22944.3	1176.87	91718.5	534.198	28338.2	460.358	27877.8	28338.2	534.198	75171.4	14922.6	1803.01	58445.8	75171.4
						534.212	89890.6	67057.1	21713.4	1120.1	89890.6	534.212	27385.7	433.594	26952.1	27385.7	534.212	73993.7	14256.7	1724.12	58012.8	73993.7
						534.226	88106.8	66500.9	20540.1	1065.81	88106.8	534.226	26459.8	408.26	26051.5	26459.8	534.226	72833.8	13616.4	1648.28	57569.1	72833.8
						534.24	86365.1	65929	19422.2	1013.91	86365.1	534.24	25559.8	384.288	25175.5	25559.8	534.24	71691.1	13000.8	1575.4	57115	71691.1
						534.254	84663.8	65342	18357.6	964.307	84663.8	534.254	24685.3	361.613	24323.7	24685.3	534.254	70565.2	12409.2	1505.37	56650.7	70565.2
						534.268	83001.4	64740.3	17344.1	916.905	83001.4	534.268	23835.7	340.172	23495.5	23835.7	534.268	69455.5	11840.9	1438.11	56176.5	69455.5
						534.282	81376.1	64124.5	16379.9	871.621	81376.1	534.282	23010.5	319.903	22690.6	23010.5	534.282	68361.5	11295.2	1373.52	55692.8	68361.5
						534.296	79786.4	63495.1	15462.9	828.373	79786.4	534.296	22209.3	300.75	21908.6	22209.3	534.296	67282.7	10771.3	1311.51	55199.9	67282.7
						534.31	78230.9	62852.6	14591.2	787.08	78230.9	534.31	21431.5	282.657	21148.8	21431.5	534.31	66218.6	10268.6	1252	54698.1	66218.6
						534.324	76708.2	62197.5	13763	747.664	76708.2	534.324	20676.6	265.571	20411	20676.6	534.324	65168.9	9786.32	1194.9	54187.7	65168.9
						534.338	75216.9	61530.3	12976.5	710.05	75216.9	534.338	19944.1	249.442	19694.7	19944.1	534.338	64133	9323.84	1140.12	53669	64133
						534.352	73755.7	60851.6	12229.9	674.165	73755.7	534.352	19233.5	234.22	18999.3	19233.5	534.352	63110.5	8880.49	1087.6	53142.4	63110.5
						534.366	72323.3	60161.9	11521.5	639.938	72323.3	534.366	18544.4	219.859	18324.5	18544.4	534.366	62101.1	8455.62	1037.24	52608.3	62101.1
						534.38	70918.8	59461.8	10849.6	607.301	70918.8	534.38	17876.2	206.316	17669.8	17876.2	534.38	61104.4	8048.61	988.973	52066.9	61104.4
						534.394	69540.8	58751.8	10212.8	576.19	69540.8	534.394	17228.4	193.547	17034.8	17228.4	534.394	60120.1	7658.84	942.725	51518.5	60120.1
						534.408	68188.3	58032.5	9609.31	546.539	68188.3	534.408	16600.6	181.513	16419.1	16600.6	534.408	59147.7	7285.71	898.421	50963.6	59147.7
						534.422	66860.5	57304.4	9037.79	518.289	66860.5	534.422	15992.3	170.175	15822.2	15992.3	534.422	58187.1	6928.64	855.992	50402.4	58187.1
						534.436	65556.2	56568.1	8496.77	491.38	65556.2	534.436	15403.1	159.496	15243.6	15403.1	534.436	57237.8	6587.04	815.369	49835.4	57237.8
						534.45	64274.7	55824.1	7984.84	465.755	64274.7	534.45	14832.5	149.442	14683	14832.5	534.45	56299.6	6260.36	776.486	49262.7	56299.6
						534.464	63015	55072.9	7500.66	441.359	63015	534.464	14280	139.978	14140	14280	534.464	55372.2	5948.06	739.277	48684.9	55372.2
						534.478	61776.4	54315.3	7042.95	418.14	61776.4	534.478	13745.1	131.074	13614.1	13745.1	534.478	54455.4	5649.6	703.681	48102.1	54455.4
						534.492	60558.1	53551.6	6610.44	396.046	60558.1	534.492	13227.5	122.698	13104.8	13227.5	534.492	53548.9	5364.47	669.636	47514.8	53548.9
						534.506	59359.4	52782.4	6201.94	375.028	59359.4	534.506	12726.7	114.822	12611.9	12726.7	534.506	52652.6	5092.17	637.085	46923.3	52652.6
						534.52	58179.7	52008.3	5816.28	355.04	58179.7	534.52	12242.3	107.419	12134.9	12242.3	534.52	51766.1	4832.21	605.968	46327.9	51766.1
						534.534	57018.3	51229.9	5452.36	336.036	57018.3	534.534	11773.9	100.462	11673.4	11773.9	534.534	50889.4	4584.11	576.232	45729	50889.4
						534.548	55874.7	50447.6	5109.11	317.972	55874.7	534.548	11320.9	93.927	11227	11320.9	534.548	50022.2	4347.42	547.822	45126.9	50022.2
						534.562	54748.4	49662.1	4785.49	300.806	54748.4	534.562	10883.1	87.7901	10795.3	10883.1	534.562	49164.3	4121.68	520.686	44521.9	49164.3
						534.577	53638.7	48873.7	4480.53	284.498	53638.7	534.577	10460	82.0291	10378	10460	534.577	48315.7	3906.47	494.775	43914.4	48315.7
						534.591	52545.4	48083.1	4193.27	269.008	52545.4	534.591	10051.2	76.6225	9974.58	10051.2	534.591	47476.1	3701.35	470.039	43304.7	47476.1
						534.605	51468	47290.8	3922.82	254.301	51468	534.605	9656.34	71.5504	9584.79	9656.34	534.605	46645.4	3505.93	446.431	42693.1	46645.4
						534.619	50405.9	46497.3	3668.3	240.339	50405.9	534.619	9275.02	66.7935	9208.23	9275.02	534.619	45823.6	3319.81	423.907	42079.9	45823.6
						534.633	49359	45703.1	3428.87	227.088	49359	534.633	8906.87	62.3337	8844.54	8906.87	534.633	45010.5	3142.61	402.421	41465.5	45010.5
						534.647	48326.9	44908.6	3203.76	214.516	48326.9	534.647	8551.52	58.1539	8493.36	8551.52	534.647	44206	2973.95	381.931	40850.1	44206
						534.661	47309.2	44114.5	2992.19	202.591	47309.2	534.661	8208.6	54.2377	8154.36	8208.6	534.661	43410	2813.48	362.397	40234.1	43410
						534.675	46305.8	43321	2793.44	191.283	46305.8	534.675	7877.75	50.5697	7827.18	7877.75	534.675	42622.5	2660.85	343.779	39617.8	42622.5
						534.689	45316.2	42528.8	2606.82	180.562	45316.2	534.689	7558.63	47.1353	7511.5	7558.63	534.689	41843.3	2515.73	326.038	39001.5	41843.3
						534.703	44340.4	41738.3	2431.67	170.401	44340.4	534.703	7250.89	43.9207	7206.97	7250.89	534.703	41072.4	2377.8	309.138	38385.5	41072.4
						534.717	43378	40949.9	2267.35	160.772	43378	534.717	6954.21	40.9127	6913.29	6954.21	534.717	40309.8	2246.73	293.043	37770	40309.8
						534.731	42428.9	40164	2113.26	151.651	42428.9	534.731	6668.24	38.0991	6630.14	6668.24	534.731	39555.3	2122.24	277.718	37155.4	39555.3
						534.745	41493	39381.2	1968.84	143.012	41493	534.745	6392.66	35.468	6357.19	6392.66	534.745	38809.1	2004.04	263.131	36541.9	38809.1
						534.759	40570.1	38601.7	1833.53	134.833	40570.1	534.759	6127.17	33.0086	6094.16	6127.17	534.759	38070.9	1891.83	249.25	35929.9	38070.9
						534.773	39660	37826.1	1706.81	127.091	39660	534.773	5871.45	30.7102	5840.74	5871.45	534.773	37340.9	1785.36	236.043	35319.5	37340.9
						534.787	38762.7	37054.7	1588.2	119.764	38762.7	534.787	5625.2	28.5631	5596.64	5625.2	534.787	36618.9	1684.37	223.483	34711.1	36618.9
						534.801	37878	36287.9	1477.23	112.833	37878	534.801	5388.13	26.558	5361.58	5388.13	534.801	35905	1588.6	211.539	34104.9	35905
						534.815	37005.8	35526.1	1373.44	106.276	37005.8	534.815	5159.95	24.6861	5135.27	5159.95	534.815	35199.1	1497.82	200.185	33501.1	35199.1
						534.829	36146	34769.5	1276.42	100.077	36146	534.829	4940.38	22.939	4917.44	4940.38	534.829	34501.3	1411.79	189.395	32900.1	34501.3
						534.843	35298.7	34018.7	1185.76	94.2162	35298.7	534.843	4729.13	21.3091	4707.83	4729.13	534.843	33811.4	1330.29	179.143	32302	33811.4
						534.857	34463.6	33273.8	1101.09	88.6772	34463.6	534.857	4525.96	19.7889	4506.17	4525.96	534.857	33129.6	1253.12	169.404	31707.1	33129.6
						534.871	33640.8	32535.3	1022.04	83.4436	33640.8	534.871	4330.58	18.3715	4312.21	4330.58	534.871	32455.8	1180.06	160.156	31115.6	32455.8
						534.885	32830.2	31803.4	948.278	78.4998	32830.2	534.885	4142.75	17.0504	4125.7	4142.75	534.885	31790.1	1110.91	151.377	30527.8	31790.1
						534.899	32031.7	31078.4	879.477	73.831	32031.7	534.899	3962.22	15.8195	3946.4	3962.22	534.899	31132.3	1045.5	143.044	29943.8	31132.3
						534.913	31245.4	30360.7	815.332	69.4231	31245.4	534.913	3788.74	14.6729	3774.07	3788.74	534.913	30482.6	983.64	135.137	29363.8	30482.6
						534.927	30471.2	29650.4	755.554	65.2625	30471.2	534.927	3622.09	13.6052	3608.48	3622.09	534.927	29840.9	925.155	127.636	28788.1	29840.9
						534.941	29709	28947.8	699.871	61.3364	29709	534.941	3462.02	12.6114	3449.41	3462.02	534.941	29207.2	869.879	120.522	28216.8	29207.2
						534.955	28958.9	28253.3	648.024	57.6325	28958.9	534.955	3308.31	11.6866	3296.63	3308.31	534.955	28581.6	817.656	113.777	27650.2	28581.6
						534.969	28220.8	27566.9	599.771	54.1392	28220.8	534.969	3160.75	10.8262	3149.93	3160.75	534.969	27964.1	768.331	107.383	27088.4	27964.1
						534.983	27494.7	26888.9	554.883	50.8452	27494.7	534.983	3019.13	10.0261	3009.1	3019.13	534.983	27354.6	721.761	101.325	26531.5	27354.6
						534.997	26780.5	26219.6	513.142	47.7401	26780.5	534.997	2883.23	9.28236	2873.95	2883.23	534.997	26753.2	677.806	95.5845	25979.8	26753.2
						535.011	26078.3	25559.1	474.347	44.8138	26078.3	535.011	2752.86	8.59111	2744.27	2752.86	535.011	26159.9	636.332	90.1478	25433.5	26159.9
						535.025	25387.9	24907.6	438.303	42.0566	25387.9	535.025	2627.82	7.94889	2619.87	2627.82	535.025	25574.7	597.212	84.9996	24892.5	25574.7
						535.039	24709.5	24265.2	404.832	39.4595	24709.5	535.039	2507.91	7.35242	2500.56	2507.91	535.039	24997.6	560.325	80.126	24357.2	24997.6
						535.053	24043	23632.2	373.763	37.0138	24043	535.053	2392.97	6.79863	2386.17	2392.97	535.053	24428.7	525.556	75.5135	23827.6	24428.7
						535.067	23388.2	23008.6	344.936	34.7113	23388.2	535.067	2282.8	6.28462	2276.52	2282.8	535.067	23867.8	492.793	71.1493	23303.9	23867.8
						535.08	22790.9	22438.1	320.045	32.6946	22790.9	535.08	2184.63	5.84058	2178.79	2184.63	535.08	23354.3	464.074	67.3084	22822.9	23354.3
						535.081	22745.3	22394.6	318.201	32.5441	22745.3	535.081	2177.24	5.80769	2171.43	2177.24	535.081	23315.1	461.93	67.0211	22786.1	23315.1
						535.095	22114.2	21790.3	293.418	30.5048	22114.2	535.095	2076.11	5.36531	2070.74	2076.11	535.095	22770.4	432.867	63.1171	22274.5	22770.4
						535.109	21494.8	21195.8	270.454	28.5864	21494.8	535.109	1979.25	4.9551	1974.29	1979.25	535.109	22234	405.509	59.4261	21769	22234
						535.123	20887.1	20611.2	249.184	26.7821	20887.1	535.123	1886.5	4.57485	1881.93	1886.5	535.123	21705.6	379.763	55.9373	21269.9	21705.6
						535.137	20291.1	20036.5	229.492	25.0857	20291.1	535.137	1797.72	4.22248	1793.49	1797.72	535.137	21185.4	355.543	52.6407	20777.2	21185.4
						535.151	19706.7	19471.9	211.27	23.4909	19706.7	535.151	1712.74	3.89606	1708.84	1712.74	535.151	20673.2	332.765	49.5263	20291	20673.2
						535.165	19133.9	18917.5	194.414	21.9923	19133.9	535.165	1631.43	3.59377	1627.83	1631.43	535.165	20169.2	311.351	46.5848	19811.3	20169.2
						535.179	18572.5	18373.1	178.829	20.5842	18572.5	535.179	1553.64	3.31392	1550.33	1553.64	535.179	19673.3	291.225	43.8075	19338.3	19673.3
						535.193	18022.7	17839	164.426	19.2617	18022.7	535.193	1479.24	3.05492	1476.19	1479.24	535.193	19185.5	272.317	41.1857	18872	19185.5
						535.207	17484.2	17315	151.121	18.0197	17484.2	535.207	1408.11	2.8153	1405.29	1408.11	535.207	18705.8	254.558	38.7114	18412.5	18705.8
						535.221	16957	16801.3	138.835	16.8537	16957	535.221	1340.1	2.59368	1337.51	1340.1	535.221	18234.1	237.885	36.377	17959.8	18234.1
						535.235	16441.1	16297.9	127.496	15.7594	16441.1	535.235	1275.1	2.38878	1272.72	1275.1	535.235	17770.4	222.235	34.1751	17514	17770.4
						535.249	15936.4	15804.6	117.034	14.7325	15936.4	535.249	1213	2.19938	1210.8	1213	535.249	17314.8	207.551	32.0986	17075.2	17314.8
						535.263	15442.8	15321.6	107.387	13.7692	15442.8	535.263	1153.67	2.02438	1151.64	1153.67	535.263	16867.2	193.778	30.1411	16643.3	16867.2
						535.277	14960.2	14848.8	98.4943	12.8658	14960.2	535.277	1097	1.86273	1095.14	1097	535.277	16427.5	180.864	28.296	16218.3	16427.5
						535.291	14488.5	14386.2	90.3008	12.0188	14488.5	535.291	1042.9	1.71347	1041.18	1042.9	535.291	15995.8	168.758	26.5574	15800.5	15995.8
						535.305	14027.7	13933.7	82.7548	11.2247	14027.7	535.305	991.246	1.57568	989.67	991.246	535.305	15571.9	157.414	24.9197	15389.6	15571.9
						535.319	13577.6	13491.3	75.8082	10.4806	13577.6	535.319	941.948	1.44853	940.5	941.948	535.319	15155.9	146.788	23.3772	14985.8	15155.9
						535.333	13138.2	13059	69.4161	9.78349	13138.2	535.333	894.909	1.33123	893.578	894.909	535.333	14747.8	136.837	21.9249	14589	14747.8
						535.347	12709.2	12636.6	63.5368	9.1305	12709.2	535.347	850.035	1.22305	848.812	850.035	535.347	14347.4	127.521	20.5579	14199.3	14347.4
						535.361	12290.8	12224.1	58.1315	8.51903	12290.8	535.361	807.237	1.12332	806.114	807.237	535.361	13954.8	118.804	19.2714	13816.7	13954.8
						535.375	11882.6	11821.5	53.1641	7.94658	11882.6	535.375	766.428	1.03141	765.396	766.428	535.375	13569.8	110.648	18.061	13441.1	13569.8
						535.389	11484.6	11428.6	48.6013	7.4108	11484.6	535.389	727.525	0.94672	726.578	727.525	535.389	13192.5	103.02	16.9226	13072.6	13192.5
						535.403	11096.7	11045.4	44.4117	6.90947	11096.7	535.403	690.447	0.86872	689.578	690.447	535.403	12822.8	95.8893	15.852	12711.1	12822.8
						535.417	10718.7	10671.7	40.5665	6.44049	10718.7	535.417	655.117	0.79691	654.32	655.117	535.417	12460.6	89.2244	14.8456	12356.5	12460.6
						535.431	10350.6	10307.6	37.039	6.00189	10350.6	535.431	621.46	0.7308	620.729	621.46	535.431	12105.9	82.9973	13.8997	12009	12105.9
						535.445	9992.17	9952.77	33.8044	5.5918	9992.17	535.445	589.405	0.66998	588.735	589.405	535.445	11758.6	77.1811	13.011	11668.4	11758.6
						535.459	9643.29	9607.24	30.8395	5.20847	9643.29	535.459	558.882	0.61402	558.268	558.882	535.459	11418.6	71.7505	12.1761	11334.7	11418.6
						535.473	9303.84	9270.86	28.123	4.85024	9303.84	535.473	529.826	0.56257	529.263	529.826	535.473	11086	66.6815	11.392	11007.9	11086
						535.487	8973.67	8943.52	25.6353	4.51556	8973.67	535.487	502.171	0.51527	501.656	502.171	535.487	10760.5	61.9516	10.6558	10687.9	10760.5
						535.501	8652.65	8625.08	23.358	4.20295	8652.65	535.501	475.857	0.47181	475.385	475.857	535.501	10442.2	57.5395	9.9648	10374.7	10442.2
						535.515	8340.62	8315.44	21.2743	3.91103	8340.62	535.515	450.824	0.43187	450.392	450.824	535.515	10131	53.4253	9.31634	10068.3	10131
						535.529	8037.45	8014.44	19.3685	3.63851	8037.45	535.529	427.015	0.3952	426.62	427.015	535.529	9826.79	49.59	8.70796	9768.49	9826.79
						535.543	7742.99	7721.98	17.6261	3.38415	7742.99	535.543	404.377	0.36153	404.015	404.377	535.543	9529.5	46.016	8.13733	9475.34	9529.5
						535.557	7457.08	7437.9	16.0339	3.14682	7457.08	535.557	382.855	0.33062	382.524	382.855	535.557	9239.05	42.6864	7.60226	9188.76	9239.05
						535.571	7179.58	7162.08	14.5795	2.92541	7179.58	535.571	362.4	0.30227	362.098	362.4	535.571	8955.38	39.5856	7.10065	8908.69	8955.38
						535.586	6910.34	6894.37	13.2515	2.71893	6910.34	535.586	342.964	0.27626	342.688	342.964	535.586	8678.39	36.6988	6.63052	8635.06	8678.39
						535.6	6649.19	6634.62	12.0396	2.52641	6649.19	535.6	324.5	0.25242	324.248	324.5	535.6	8408.01	34.012	6.19003	8367.81	8408.01
						535.614	6395.99	6382.71	10.934	2.34695	6395.99	535.614	306.964	0.23056	306.733	306.964	535.614	8144.15	31.5123	5.77739	8106.86	8144.15
						535.628	6150.58	6138.48	9.92581	2.17971	6150.58	535.628	290.312	0.21052	290.101	290.312	535.628	7886.73	29.1874	5.39096	7852.15	7886.73
						535.642	5912.81	5901.78	9.00689	2.0239	5912.81	535.642	274.504	0.19217	274.312	274.504	535.642	7635.65	27.0256	5.02915	7603.59	7635.65
						535.656	5682.51	5672.47	8.16968	1.87876	5682.51	535.656	259.5	0.17537	259.325	259.5	535.656	7390.83	25.0164	4.69049	7361.12	7390.83
						535.67	5459.54	5450.39	7.40723	1.74362	5459.54	535.67	245.264	0.15999	245.104	245.264	535.67	7152.18	23.1493	4.37357	7124.65	7152.18
						535.684	5243.73	5235.4	6.71318	1.6178	5243.73	535.684	231.758	0.14591	231.612	231.758	535.684	6919.6	21.4151	4.07708	6894.11	6919.6
						535.698	5034.93	5027.35	6.08166	1.5007	5034.93	535.698	218.948	0.13303	218.815	218.948	535.698	6693.02	19.8047	3.79976	6669.41	6693.02
						535.712	4832.99	4826.09	5.50727	1.39173	4832.99	535.712	206.802	0.12125	206.681	206.802	535.712	6472.32	18.3098	3.54045	6450.47	6472.32
						535.726	4637.73	4631.46	4.98508	1.29037	4637.73	535.726	195.287	0.11047	195.176	195.287	535.726	6257.42	16.9225	3.29804	6237.2	6257.42
						535.74	4449.02	4443.31	4.51055	1.1961	4449.02	535.74	184.373	0.10063	184.272	184.373	535.74	6048.23	15.6356	3.07148	6029.53	6048.23
						535.754	4266.69	4261.51	4.0795	1.10844	4266.69	535.754	174.031	0.09163	173.94	174.031	535.754	5844.65	14.442	2.85979	5827.35	5844.65
						535.768	4090.6	4085.88	3.68813	1.02697	4090.6	535.768	164.234	0.08341	164.151	164.234	535.768	5646.59	13.3355	2.66204	5630.59	5646.59
						535.782	3920.58	3916.3	3.33293	0.95125	3920.58	535.782	154.955	0.07591	154.879	154.955	535.782	5453.94	12.31	2.47737	5439.15	5453.94
						535.796	3756.49	3752.6	3.0107	0.88089	3756.49	535.796	146.168	0.06906	146.099	146.168	535.796	5266.62	11.3599	2.30495	5252.95	5266.62
						535.81	3598.17	3594.64	2.71851	0.81555	3598.17	535.81	137.85	0.06281	137.787	137.85	535.81	5084.52	10.4799	2.14401	5071.9	5084.52
						535.824	3445.48	3442.27	2.45366	0.75487	3445.48	535.824	129.976	0.05711	129.919	129.976	535.824	4907.55	9.66507	1.99382	4895.89	4907.55
						535.838	3298.26	3295.35	2.2137	0.69853	3298.26	535.838	122.526	0.05191	122.474	122.526	535.838	4735.61	8.91087	1.85371	4724.85	4735.61
						535.852	3156.37	3153.73	1.99639	0.64624	3156.37	535.852	115.478	0.04716	115.431	115.478	535.852	4568.61	8.21301	1.72302	4558.68	4568.61
						535.866	3019.67	3017.27	1.79967	0.59772	3019.67	535.866	108.812	0.04284	108.769	108.812	535.866	4406.45	7.56748	1.60116	4397.28	4406.45
						535.88	2888.01	2885.83	1.62166	0.55271	2888.01	535.88	102.508	0.0389	102.469	102.508	535.88	4249.03	6.97055	1.48755	4240.58	4249.03
						535.894	2761.24	2759.27	1.46066	0.51097	2761.24	535.894	96.5484	0.03532	96.5131	96.5484	535.894	4096.26	6.41874	1.38168	4088.46	4096.26
						535.908	2639.24	2637.45	1.31511	0.47226	2639.24	535.908	90.9155	0.03205	90.8835	90.9155	535.908	3948.04	5.90879	1.28302	3940.85	3948.04
						535.922	2521.86	2520.24	1.18357	0.43638	2521.86	535.922	85.5928	0.02908	85.5637	85.5928	535.922	3804.27	5.43769	1.19112	3797.64	3804.27
						535.936	2408.96	2407.49	1.06474	0.40313	2408.96	535.936	80.5641	0.02637	80.5377	80.5641	535.936	3664.86	5.00262	1.10554	3658.75	3664.86
						535.95	2300.42	2299.09	0.95746	0.37232	2300.42	535.95	75.8144	0.02391	75.7905	75.8144	535.95	3529.72	4.60094	1.02586	3524.09	3529.72
						535.964	2196.09	2194.89	0.86062	0.34378	2196.09	535.964	71.3293	0.02168	71.3076	71.3293	535.964	3398.74	4.23022	0.95169	3393.56	3398.74
						535.978	2095.86	2094.77	0.77327	0.31736	2095.86	535.978	67.0949	0.01964	67.0752	67.0949	535.978	3271.84	3.88817	0.88266	3267.07	3271.84
						535.992	1999.59	1998.6	0.69449	0.29289	1999.59	535.992	63.0981	0.01779	63.0804	63.0981	535.992	3148.93	3.57269	0.81845	3144.54	3148.93
						536.006	1907.16	1906.27	0.62348	0.27024	1907.16	536.006	59.3266	0.01611	59.3105	59.3266	536.006	3029.9	3.28179	0.75872	3025.86	3029.9
						536.02	1818.45	1817.64	0.55951	0.24929	1818.45	536.02	55.7684	0.01459	55.7538	55.7684	536.02	2914.68	3.01366	0.70318	2910.96	2914.68
						536.034	1733.33	1732.6	0.50189	0.2299	1733.33	536.034	52.4122	0.0132	52.399	52.4122	536.034	2803.16	2.76658	0.65155	2799.74	2803.16
						536.048	1651.7	1651.03	0.45002	0.21197	1651.7	536.048	49.2473	0.01194	49.2353	49.2473	536.048	2695.27	2.53899	0.60356	2692.12	2695.27
						536.062	1573.42	1572.82	0.40334	0.19539	1573.42	536.062	46.2634	0.0108	46.2526	46.2634	536.062	2590.9	2.3294	0.55898	2588.01	2590.9
						536.076	1498.4	1497.86	0.36136	0.18007	1498.4	536.076	43.4509	0.00977	43.4411	43.4509	536.076	2489.98	2.13645	0.51756	2487.33	2489.98
						536.08	1477.55	1477.02	0.35016	0.17591	1477.55	536.08	42.6775	0.00949	42.668	42.6775	536.08	2461.76	2.0842	0.50627	2459.17	2461.76
						536.09	1426.52	1426.03	0.32361	0.1659	1426.52	536.09	40.8005	0.00883	40.7917	40.8005	536.09	2392.41	1.95889	0.47909	2389.98	2392.41
						536.104	1357.67	1357.23	0.28969	0.15282	1357.67	536.104	38.3034	0.00798	38.2955	38.3034	536.104	2298.12	1.79553	0.44337	2295.88	2298.12
						536.118	1291.75	1291.35	0.25921	0.14073	1291.75	536.118	35.9514	0.00721	35.9442	35.9514	536.118	2207.01	1.64529	0.41022	2204.95	2207.01
						536.132	1228.65	1228.29	0.23185	0.12956	1228.65	536.132	33.7364	0.00651	33.7299	33.7364	536.132	2119	1.50716	0.37946	2117.11	2119
						536.146	1168.28	1167.96	0.20729	0.11926	1168.28	536.146	31.6511	0.00588	31.6452	31.6511	536.146	2034.01	1.38021	0.35091	2032.28	2034.01
						536.16	1110.54	1110.24	0.18525	0.10974	1110.54	536.16	29.6882	0.0053	29.6828	29.6882	536.16	1951.96	1.26355	0.32444	1950.37	1951.96
						536.174	1055.32	1055.06	0.16549	0.10096	1055.32	536.174	27.8409	0.00479	27.8361	27.8409	536.174	1872.77	1.15641	0.29989	1871.32	1872.77
						536.188	1002.55	1002.31	0.14778	0.09286	1002.55	536.188	26.1029	0.00432	26.0986	26.1029	536.188	1796.36	1.05802	0.27713	1795.03	1796.36
						536.202	952.119	951.902	0.13191	0.08539	952.119	536.202	24.4682	0.00389	24.4643	24.4682	536.202	1722.65	0.96771	0.25604	1721.43	1722.65
						536.216	903.95	903.754	0.11769	0.07851	903.95	536.216	22.9308	0.00351	22.9273	22.9308	536.216	1651.57	0.88484	0.23649	1650.45	1651.57
						536.23	857.956	857.779	0.10496	0.07215	857.956	536.23	21.4853	0.00316	21.4821	21.4853	536.23	1583.04	0.80881	0.21838	1582.01	1583.04
						536.244	814.052	813.892	0.09357	0.0663	814.052	536.244	20.1266	0.00285	20.1237	20.1266	536.244	1516.99	0.73909	0.20161	1516.05	1516.99
						536.258	772.158	772.014	0.08339	0.06091	772.158	536.258	18.8497	0.00256	18.8471	18.8497	536.258	1453.34	0.67517	0.18609	1452.48	1453.34
						536.272	732.196	732.066	0.07428	0.05594	732.196	536.272	17.6499	0.00231	17.6476	17.6499	536.272	1392.03	0.61659	0.17171	1391.24	1392.03
						536.286	694.09	693.972	0.06614	0.05137	694.09	536.286	16.523	0.00208	16.5209	16.523	536.286	1332.98	0.56292	0.15841	1332.26	1332.98
						536.3	657.765	657.659	0.05886	0.04715	657.765	536.3	15.4646	0.00187	15.4627	15.4646	536.3	1276.13	0.51377	0.14611	1275.47	1276.13
						536.314	623.15	623.055	0.05237	0.04328	623.15	536.314	14.4709	0.00168	14.4692	14.4709	536.314	1221.41	0.46876	0.13472	1220.8	1221.41
						536.328	590.176	590.09	0.04657	0.03971	590.176	536.328	13.5381	0.00151	13.5366	13.5381	536.328	1168.75	0.42757	0.1242	1168.2	1168.75
						536.342	558.776	558.698	0.0414	0.03643	558.776	536.342	12.6626	0.00136	12.6613	12.6626	536.342	1118.09	0.38987	0.11447	1117.59	1118.09
						536.356	528.884	528.814	0.03678	0.03341	528.884	536.356	11.8412	0.00122	11.84	11.8412	536.356	1069.37	0.35539	0.10547	1068.91	1069.37
						536.37	500.437	500.374	0.03267	0.03063	500.437	536.37	11.0707	0.0011	11.0696	11.0707	536.37	1022.53	0.32386	0.09716	1022.11	1022.53
						536.384	473.376	473.319	0.02901	0.02808	473.376	536.384	10.3481	0.000985933	10.3471	10.3481	536.384	977.502	0.29504	0.08948	977.117	977.502
						536.398	447.641	447.589	0.02574	0.02573	447.641	536.398	9.67051	0.000885206	9.66962	9.67051	536.398	934.231	0.26869	0.08239	933.879	934.231
						536.412	423.175	423.128	0.02284	0.02358	423.175	536.412	9.03534	0.000794526	9.03454	9.03534	536.412	892.659	0.24463	0.07584	892.339	892.659
						536.426	399.923	399.881	0.02025	0.02159	399.923	536.426	8.44005	0.000712917	8.43934	8.44005	536.426	852.732	0.22265	0.0698	852.439	852.732
						536.44	377.833	377.796	0.01795	0.01978	377.833	536.44	7.88227	0.000639493	7.88163	7.88227	536.44	814.393	0.20259	0.06422	814.126	814.393
						536.454	356.854	356.82	0.0159	0.01811	356.854	536.454	7.35975	0.000573456	7.35918	7.35975	536.454	777.59	0.18427	0.05907	777.347	777.59
						536.468	336.937	336.906	0.01408	0.01657	336.937	536.468	6.87038	0.00051408	6.86986	6.87038	536.468	742.271	0.16757	0.05433	742.049	742.271
						536.482	318.034	318.006	0.01247	0.01517	318.034	536.482	6.41215	0.00046071	6.41168	6.41215	536.482	708.384	0.15232	0.04995	708.182	708.384
						536.496	300.099	300.074	0.01103	0.01387	300.099	536.496	5.98318	0.000412755	5.98276	5.98318	536.496	675.882	0.13843	0.04591	675.697	675.882
						536.51	283.088	283.066	0.00976	0.01269	283.088	536.51	5.58169	0.000369678	5.58132	5.58169	536.51	644.714	0.12576	0.04219	644.546	644.714
						536.524	266.96	266.94	0.00863	0.01161	266.96	536.524	5.20601	0.000330994	5.20568	5.20601	536.524	614.835	0.11422	0.03876	614.682	614.835
						536.538	251.674	251.656	0.00763	0.01061	251.674	536.538	4.85457	0.000296268	4.85427	4.85457	536.538	586.199	0.1037	0.03561	586.06	586.199
						536.552	237.19	237.174	0.00674	0.0097	237.19	536.552	4.52586	0.000265104	4.52559	4.52586	536.552	558.761	0.09412	0.0327	558.634	558.761
						536.566	223.471	223.457	0.00595	0.00886	223.471	536.566	4.21849	0.000237145	4.21825	4.21849	536.566	532.479	0.0854	0.03002	532.364	532.479
						536.581	210.481	210.468	0.00525	0.0081	210.481	536.581	3.93114	0.00021207	3.93093	3.93114	536.581	507.31	0.07747	0.02755	507.205	507.31
						536.595	198.186	198.174	0.00463	0.00739	198.186	536.595	3.66257	0.000189588	3.66238	3.66257	536.595	483.214	0.07025	0.02528	483.119	483.214
						536.609	186.551	186.54	0.00409	0.00675	186.551	536.609	3.4116	0.000169437	3.41143	3.4116	536.609	460.151	0.06369	0.02319	460.064	460.151
						536.623	175.546	175.536	0.0036	0.00616	175.546	536.623	3.17714	0.000151381	3.17699	3.17714	536.623	438.083	0.05772	0.02127	438.004	438.083
						536.637	165.139	165.13	0.00318	0.00562	165.139	536.637	2.95815	0.000135208	2.95802	2.95815	536.637	416.972	0.05229	0.01951	416.9	416.972
						536.651	155.301	155.294	0.0028	0.00513	155.301	536.651	2.75366	0.000120726	2.75354	2.75366	536.651	396.782	0.04736	0.01788	396.717	396.782
						536.665	146.005	145.998	0.00246	0.00468	146.005	536.665	2.56274	0.000107762	2.56263	2.56274	536.665	377.479	0.04288	0.01639	377.42	377.479
						536.679	137.223	137.217	0.00217	0.00427	137.223	536.679	2.38454	9.61609e-05	2.38445	2.38454	536.679	359.028	0.03881	0.01502	358.974	359.028
						536.693	128.93	128.924	0.00191	0.00389	128.93	536.693	2.21825	8.57822e-05	2.21817	2.21825	536.693	341.396	0.03512	0.01376	341.347	341.396
						536.707	121.101	121.096	0.00168	0.00355	121.101	536.707	2.06311	7.65001e-05	2.06303	2.06311	536.707	324.551	0.03177	0.0126	324.507	324.551
						536.721	113.712	113.707	0.00147	0.00323	113.712	536.721	1.9184	6.82015e-05	1.91833	1.9184	536.721	308.463	0.02873	0.01154	308.422	308.463
						536.735	106.741	106.737	0.0013	0.00295	106.741	536.735	1.78345	6.07845e-05	1.78339	1.78345	536.735	293.101	0.02597	0.01056	293.064	293.101
						536.749	100.167	100.164	0.00114	0.00268	100.167	536.749	1.65764	5.41574e-05	1.65758	1.65764	536.749	278.437	0.02347	0.00967	278.403	278.437
						536.763	93.9694	93.966	0.000999466	0.00244	93.9694	536.763	1.54036	4.82381e-05	1.54031	1.54036	536.763	264.442	0.02121	0.00884	264.412	264.442
						536.777	88.1279	88.1248	0.00087718	0.00223	88.1279	536.777	1.43107	4.29525e-05	1.43103	1.43107	536.777	251.09	0.01915	0.00809	251.063	251.09
						536.791	82.6241	82.6213	0.000769539	0.00203	82.6241	536.791	1.32925	3.82344e-05	1.32921	1.32925	536.791	238.354	0.0173	0.0074	238.33	238.354
						536.805	77.4403	77.4378	0.000674829	0.00184	77.4403	536.805	1.2344	3.40241e-05	1.23437	1.2344	536.805	226.21	0.01561	0.00676	226.188	226.21
						536.819	72.5595	72.5572	0.000591532	0.00168	72.5595	536.819	1.14607	3.02681e-05	1.14604	1.14607	536.819	214.632	0.01409	0.00618	214.612	214.632
						536.833	67.9655	67.9634	0.000518303	0.00153	67.9655	536.833	1.06383	2.69185e-05	1.06381	1.06383	536.833	203.598	0.01271	0.00565	203.579	203.598
						536.847	63.6427	63.6409	0.000453952	0.00139	63.6427	536.847	0.98728	2.39323e-05	0.98725	0.98728	536.847	193.084	0.01146	0.00516	193.067	193.084
						536.861	59.5767	59.575	0.000397428	0.00126	59.5767	536.861	0.91603	2.12707e-05	0.91601	0.91603	536.861	183.069	0.01033	0.00472	183.053	183.069
						536.875	55.7533	55.7518	0.000347798	0.00115	55.7533	536.875	0.84975	1.88994e-05	0.84973	0.84975	536.875	173.531	0.00931	0.00431	173.517	173.531
						536.889	52.1592	52.1579	0.00030424	0.00104	52.1592	536.889	0.78808	1.67873e-05	0.78807	0.78808	536.889	164.45	0.00839	0.00393	164.437	164.45
						536.903	48.7819	48.7807	0.000266028	0.000946346	48.7819	536.903	0.73074	1.49067e-05	0.73072	0.73074	536.903	155.806	0.00756	0.00359	155.795	155.806
						536.917	45.6093	45.6082	0.00023252	0.000859522	45.6093	536.917	0.67742	1.32326e-05	0.6774	0.67742	536.917	147.582	0.0068	0.00327	147.571	147.582
						536.931	42.6299	42.6289	0.000203148	0.000780475	42.6299	536.931	0.62785	1.1743e-05	0.62784	0.62785	536.931	139.757	0.00613	0.00299	139.748	139.757
						536.945	39.8329	39.832	0.000177414	0.000708526	39.8329	536.945	0.58178	1.04179e-05	0.58177	0.58178	536.945	132.315	0.00551	0.00272	132.307	132.315
						536.959	37.208	37.2072	0.000154876	0.000643054	37.208	536.959	0.53898	9.23943e-06	0.53897	0.53898	536.959	125.239	0.00496	0.00248	125.232	125.239
						536.973	34.7455	34.7447	0.000135145	0.00058349	34.7455	536.973	0.49921	8.19178e-06	0.49921	0.49921	536.973	118.513	0.00446	0.00226	118.507	118.513
						536.987	32.4359	32.4353	0.000117879	0.000529315	32.4359	536.987	0.46228	7.26069e-06	0.46228	0.46228	536.987	112.121	0.00401	0.00206	112.115	112.121
						537.001	30.2706	30.27	0.000102777	0.000480054	30.2706	537.001	0.42799	6.43346e-06	0.42799	0.42799	537.001	106.048	0.0036	0.00188	106.043	106.048
						537.015	28.2412	28.2406	8.95731e-05	0.000435272	28.2412	537.015	0.39616	5.69873e-06	0.39615	0.39616	537.015	100.28	0.00324	0.00171	100.275	100.28
						537.029	26.3397	26.3392	7.80331e-05	0.000394571	26.3397	537.029	0.36661	5.04635e-06	0.36661	0.36661	537.029	94.802	0.00291	0.00156	94.7976	94.802
						537.043	24.5587	24.5583	6.79518e-05	0.00035759	24.5587	537.043	0.3392	4.46729e-06	0.33919	0.3392	537.043	89.6019	0.00261	0.00142	89.5978	89.6019
						537.057	22.8912	22.8908	5.91486e-05	0.000323996	22.8912	537.057	0.31376	3.95346e-06	0.31376	0.31376	537.057	84.6665	0.00234	0.00129	84.6628	84.6665
						537.071	21.3303	21.3299	5.14647e-05	0.000293487	21.3303	537.071	0.29017	3.49766e-06	0.29017	0.29017	537.071	79.9835	0.0021	0.00118	79.9802	79.9835
						537.08	20.3802	20.3799	4.70505e-05	0.000275373	20.3802	537.08	0.27592	3.23227e-06	0.27592	0.27592	537.08	77.1009	0.00196	0.00111	77.0978	77.1009
						537.085	19.8697	19.8694	4.47605e-05	0.000265786	19.8697	537.085	0.2683	3.09346e-06	0.26829	0.2683	537.085	75.5413	0.00189	0.00107	75.5383	75.5413
						537.099	18.5035	18.5032	3.89137e-05	0.000240642	18.5035	537.099	0.24802	2.73513e-06	0.24801	0.24802	537.099	71.3285	0.00169	0.000974433	71.3258	71.3285
						537.113	17.2259	17.2257	3.38166e-05	0.000217823	17.2259	537.113	0.22922	2.41757e-06	0.22922	0.22922	537.113	67.3342	0.00152	0.000886185	67.3319	67.3342
						537.127	16.0316	16.0314	2.93751e-05	0.00019712	16.0316	537.127	0.2118	2.13622e-06	0.2118	0.2118	537.127	63.5483	0.00136	0.000805733	63.5461	63.5483
						537.141	14.9156	14.9154	2.55065e-05	0.000178342	14.9156	537.141	0.19566	1.88703e-06	0.19566	0.19566	537.141	59.9607	0.00122	0.000732408	59.9588	59.9607
						537.155	13.873	13.8728	2.21382e-05	0.000161314	13.873	537.155	0.18072	1.6664e-06	0.18071	0.18072	537.155	56.5619	0.00109	0.000665594	56.5602	56.5619
						537.169	12.8993	12.8991	1.92068e-05	0.000145876	12.8993	537.169	0.16687	1.47112e-06	0.16687	0.16687	537.169	53.3429	0.000977651	0.000604729	53.3413	53.3429
						537.183	11.9902	11.9901	1.66567e-05	0.000131883	11.9902	537.183	0.15406	1.29832e-06	0.15406	0.15406	537.183	50.2948	0.000875197	0.000549296	50.2934	50.2948
						537.197	11.1418	11.1417	1.44392e-05	0.000119204	11.1418	537.197	0.1422	1.14547e-06	0.1422	0.1422	537.197	47.4094	0.000783239	0.000498824	47.4082	47.4094
						537.211	10.3503	10.3502	1.25118e-05	0.000107718	10.3503	537.211	0.13122	1.0103e-06	0.13122	0.13122	537.211	44.6788	0.000700727	0.000452879	44.6776	44.6788
						537.225	9.61203	9.61192	1.08372e-05	9.73147e-05	9.61203	537.225	0.12106	8.90807e-07	0.12106	0.12106	537.225	42.0952	0.000626716	0.000411067	42.0941	42.0952
						537.239	8.92369	8.9236	9.38285e-06	8.78949e-05	8.92369	537.239	0.11167	7.85207e-07	0.11167	0.11167	537.239	39.6514	0.00056035	0.000373024	39.6504	39.6514
						537.253	8.28211	8.28202	8.12034e-06	7.93677e-05	8.28211	537.253	0.10298	6.91914e-07	0.10298	0.10298	537.253	37.3404	0.000500858	0.00033842	37.3395	37.3404
						537.267	7.68429	7.68421	7.02481e-06	7.16505e-05	7.68429	537.267	0.09495	6.09518e-07	0.09495	0.09495	537.267	35.1556	0.000447545	0.000306952	35.1548	35.1556
						537.281	7.12744	7.12736	6.07458e-06	6.46679e-05	7.12744	537.281	0.08753	5.36769e-07	0.08752	0.08753	537.281	33.0906	0.000399784	0.000278342	33.0899	33.0906
						537.295	6.60891	6.60884	5.25073e-06	5.83516e-05	6.60891	537.295	0.08066	4.72558e-07	0.08066	0.08066	537.295	31.1393	0.000357011	0.000252338	31.1387	31.1393
						537.309	6.12622	6.12617	4.53673e-06	5.26395e-05	6.12622	537.309	0.07432	4.15901e-07	0.07432	0.07432	537.309	29.296	0.000318716	0.000228708	29.2954	29.296
						537.323	5.67705	5.677	3.91822e-06	4.74751e-05	5.67705	537.323	0.06847	3.65924e-07	0.06847	0.06847	537.323	27.5551	0.000284441	0.00020724	27.5546	27.5551
						537.337	5.25919	5.25915	3.38263e-06	4.28069e-05	5.25919	537.337	0.06306	3.21854e-07	0.06306	0.06306	537.337	25.9114	0.000253775	0.000187742	25.911	25.9114
						537.351	4.8706	4.87056	2.91905e-06	3.85884e-05	4.8706	537.351	0.05806	2.83005e-07	0.05806	0.05806	537.351	24.3599	0.000226345	0.000170037	24.3595	24.3599
						537.365	4.50933	4.5093	2.51797e-06	3.47772e-05	4.50933	537.365	0.05345	2.48768e-07	0.05345	0.05345	537.365	22.8956	0.000201818	0.000153964	22.8953	22.8956
						537.379	4.17359	4.17355	2.1711e-06	3.13348e-05	4.17359	537.379	0.0492	2.18607e-07	0.0492	0.0492	537.379	21.5142	0.000179894	0.000139377	21.5139	21.5142
						537.393	3.86165	3.86162	1.87125e-06	2.82263e-05	3.86165	537.393	0.04527	1.92043e-07	0.04527	0.04527	537.393	20.2113	0.000160302	0.000126142	20.211	20.2113
						537.407	3.57193	3.5719	1.61214e-06	2.542e-05	3.57193	537.407	0.04165	1.68655e-07	0.04165	0.04165	537.407	18.9826	0.0001428	0.000114135	18.9824	18.9826
						537.421	3.30293	3.30291	1.38834e-06	2.28872e-05	3.30293	537.421	0.03831	1.48071e-07	0.03831	0.03831	537.421	17.8243	0.00012717	0.000103246	17.8241	17.8243
						537.435	3.05326	3.05324	1.19512e-06	2.06018e-05	3.05326	537.435	0.03523	1.29958e-07	0.03523	0.03523	537.435	16.7327	0.000113216	9.3374e-05	16.7325	16.7327
						537.449	2.82159	2.82157	1.02836e-06	1.854e-05	2.82159	537.449	0.03239	1.14026e-07	0.03239	0.03239	537.449	15.7041	0.000100762	8.4425e-05	15.7039	15.7041
						537.463	2.6067	2.60668	8.84509e-07	1.66806e-05	2.6067	537.463	0.02977	1.00017e-07	0.02977	0.02977	537.463	14.7351	8.96504e-05	7.63152e-05	14.7349	14.7351
						537.477	2.40744	2.40742	7.60466e-07	1.5004e-05	2.40744	537.477	0.02736	8.7702e-08	0.02736	0.02736	537.477	13.8226	7.97398e-05	6.89676e-05	13.8224	13.8226
						537.491	2.22273	2.22271	6.5355e-07	1.34926e-05	2.22273	537.491	0.02514	7.68797e-08	0.02514	0.02514	537.491	12.9634	7.0903e-05	6.23124e-05	12.9633	12.9634
						537.505	2.05156	2.05154	5.61434e-07	1.21306e-05	2.05156	537.505	0.02309	6.73721e-08	0.02309	0.02309	537.505	12.1547	6.30262e-05	5.62858e-05	12.1546	12.1547
						537.519	1.89299	1.89297	4.82103e-07	1.09034e-05	1.89299	537.519	0.02121	5.90223e-08	0.02121	0.02121	537.519	11.3937	5.60073e-05	5.08297e-05	11.3936	11.3937
						537.533	1.74614	1.74613	4.13811e-07	9.79794e-06	1.74614	537.533	0.01947	5.16914e-08	0.01947	0.01947	537.533	10.6778	4.97547e-05	4.58913e-05	10.6777	10.6778
						537.547	1.61019	1.61018	3.55046e-07	8.80245e-06	1.61019	537.547	0.01788	4.52571e-08	0.01788	0.01788	537.547	10.0044	4.41867e-05	4.14227e-05	10.0043	10.0044
						537.561	1.48436	1.48435	3.04502e-07	7.90619e-06	1.48436	537.561	0.01641	3.96116e-08	0.01641	0.01641	537.561	9.37117	3.92297e-05	3.73802e-05	9.37109	9.37117
						537.576	1.36795	1.36795	2.61045e-07	7.09947e-06	1.36795	537.576	0.01506	3.46597e-08	0.01506	0.01506	537.576	8.77592	3.48181e-05	3.3724e-05	8.77586	8.77592
						537.59	1.26029	1.26028	2.23698e-07	6.37351e-06	1.26029	537.59	0.01381	3.03176e-08	0.01381	0.01381	537.59	8.21649	3.08931e-05	3.0418e-05	8.21643	8.21649
						537.604	1.16074	1.16073	1.91615e-07	5.7204e-06	1.16074	537.604	0.01267	2.65113e-08	0.01267	0.01267	537.604	7.69086	2.74022e-05	2.74295e-05	7.6908	7.69086
						537.618	1.06872	1.06872	1.64066e-07	5.13297e-06	1.06872	537.618	0.01162	2.31757e-08	0.01162	0.01162	537.618	7.19711	2.42983e-05	2.47286e-05	7.19706	7.19711
						537.632	0.9837	0.9837	1.4042e-07	4.60475e-06	0.9837	537.632	0.01065	2.02536e-08	0.01065	0.01065	537.632	6.73342	2.15393e-05	2.22883e-05	6.73338	6.73342
						537.646	0.90516	0.90516	1.20132e-07	4.12988e-06	0.90516	537.646	0.00976	1.76945e-08	0.00976	0.00976	537.646	6.29808	1.90878e-05	2.00839e-05	6.29804	6.29808
						537.66	0.83264	0.83264	1.02734e-07	3.70309e-06	0.83264	537.66	0.00895	1.5454e-08	0.00895	0.00895	537.66	5.88946	1.69101e-05	1.80931e-05	5.88942	5.88946
						537.674	0.7657	0.76569	8.78185e-08	3.3196e-06	0.7657	537.674	0.0082	1.34931e-08	0.0082	0.0082	537.674	5.50601	1.49763e-05	1.62957e-05	5.50598	5.50601
						537.688	0.70392	0.70391	7.50379e-08	2.9751e-06	0.70392	537.688	0.00751	1.17773e-08	0.00751	0.00751	537.688	5.14629	1.32595e-05	1.46733e-05	5.14626	5.14629
						537.702	0.64692	0.64692	6.40909e-08	2.6657e-06	0.64692	537.702	0.00688	1.02766e-08	0.00688	0.00688	537.702	4.8089	1.1736e-05	1.32092e-05	4.80887	4.8089
						537.716	0.59436	0.59436	5.47184e-08	2.38791e-06	0.59436	537.716	0.0063	8.96437e-09	0.0063	0.0063	537.716	4.49253	1.03843e-05	1.18884e-05	4.49251	4.49253
						537.73	0.5459	0.5459	4.66973e-08	2.13854e-06	0.5459	537.73	0.00576	7.81729e-09	0.00576	0.00576	537.73	4.19597	9.18544e-06	1.0697e-05	4.19595	4.19597
						537.744	0.50124	0.50124	3.98355e-08	1.91475e-06	0.50124	537.744	0.00527	6.8149e-09	0.00527	0.00527	537.744	3.91803	8.12252e-06	9.62267e-06	3.91801	3.91803
						537.758	0.46009	0.46009	3.39681e-08	1.71396e-06	0.46009	537.758	0.00483	5.93922e-09	0.00483	0.00483	537.758	3.65761	7.1804e-06	8.65414e-06	3.6576	3.65761
						537.772	0.42219	0.42219	2.89529e-08	1.53386e-06	0.42219	537.772	0.00441	5.17447e-09	0.00441	0.00441	537.772	3.41368	6.3456e-06	7.78122e-06	3.41366	3.41368
						537.786	0.3873	0.3873	2.46681e-08	1.37235e-06	0.3873	537.786	0.00404	4.50681e-09	0.00404	0.00404	537.786	3.18524	5.60614e-06	6.99464e-06	3.18523	3.18524
						537.8	0.35518	0.35517	2.10087e-08	1.22755e-06	0.35518	537.8	0.00369	3.9241e-09	0.00369	0.00369	537.8	2.97137	4.95133e-06	6.28605e-06	2.97136	2.97137
						537.814	0.32562	0.32562	1.78848e-08	1.09776e-06	0.32562	537.814	0.00338	3.41567e-09	0.00338	0.00338	537.814	2.77118	4.37166e-06	5.64788e-06	2.77117	2.77118
						537.828	0.29843	0.29843	1.52191e-08	9.81452e-07	0.29843	537.828	0.00309	2.97221e-09	0.00309	0.00309	537.828	2.58386	3.85867e-06	5.07327e-06	2.58385	2.58386
						537.842	0.27343	0.27343	1.29454e-08	8.77256e-07	0.27343	537.842	0.00282	2.58553e-09	0.00282	0.00282	537.842	2.40861	3.40483e-06	4.55601e-06	2.40861	2.40861
						537.856	0.25044	0.25044	1.10069e-08	7.83933e-07	0.25044	537.856	0.00258	2.24847e-09	0.00258	0.00258	537.856	2.24471	3.00345e-06	4.0905e-06	2.2447	2.24471
						537.87	0.22932	0.22932	9.3548e-09	7.00367e-07	0.22932	537.87	0.00235	1.95475e-09	0.00235	0.00235	537.87	2.09145	2.64857e-06	3.67166e-06	2.09145	2.09145
						537.884	0.20991	0.20991	7.9474e-09	6.25558e-07	0.20991	537.884	0.00215	1.69888e-09	0.00215	0.00215	537.884	1.94819	2.33491e-06	3.29491e-06	1.94818	1.94819
						537.898	0.19209	0.19209	6.74896e-09	5.58604e-07	0.19209	537.898	0.00196	1.47604e-09	0.00196	0.00196	537.898	1.81429	2.05776e-06	2.9561e-06	1.81429	1.81429
						537.912	0.17573	0.17573	5.72888e-09	4.98695e-07	0.17573	537.912	0.00179	1.28204e-09	0.00179	0.00179	537.912	1.6892	1.81295e-06	2.65148e-06	1.68919	1.6892
						537.926	0.16071	0.16071	4.86097e-09	4.45104e-07	0.16071	537.926	0.00163	1.1132e-09	0.00163	0.00163	537.926	1.57234	1.59678e-06	2.37768e-06	1.57234	1.57234
						537.94	0.14693	0.14693	4.12286e-09	3.97175e-07	0.14693	537.94	0.00149	9.66298e-10	0.00149	0.00149	537.94	1.46321	1.40595e-06	2.13164e-06	1.46321	1.46321
						537.954	0.13429	0.13429	3.49538e-09	3.54321e-07	0.13429	537.954	0.00136	8.38524e-10	0.00136	0.00136	537.954	1.36133	1.23755e-06	1.91059e-06	1.36133	1.36133
						537.968	0.1227	0.1227	2.96218e-09	3.16014e-07	0.1227	537.968	0.00124	7.27422e-10	0.00124	0.00124	537.968	1.26624	1.08898e-06	1.71205e-06	1.26623	1.26624
						537.982	0.11207	0.11207	2.50929e-09	2.81781e-07	0.11207	537.982	0.00113	6.30847e-10	0.00113	0.00113	537.982	1.1775	9.57957e-07	1.53377e-06	1.17749	1.1775
						537.996	0.10234	0.10234	2.12476e-09	2.51195e-07	0.10234	537.996	0.00103	5.46925e-10	0.00103	0.00103	537.996	1.09471	8.42438e-07	1.37372e-06	1.09471	1.09471
						538.01	0.09342	0.09342	1.79842e-09	2.23875e-07	0.09342	538.01	0.000939813	4.74023e-10	0.000939813	0.000939813	538.01	1.0175	7.40622e-07	1.23008e-06	1.0175	1.0175
						538.024	0.08525	0.08525	1.52157e-09	1.99477e-07	0.08525	538.024	0.000856387	4.10712e-10	0.000856387	0.000856387	538.024	0.94551	6.50912e-07	1.10119e-06	0.9455	0.94551
						538.038	0.07777	0.07777	1.28681e-09	1.77696e-07	0.07777	538.038	0.000780197	3.55747e-10	0.000780196	0.000780197	538.038	0.87839	5.71893e-07	9.8556e-07	0.87839	0.87839
						538.052	0.07093	0.07093	1.08783e-09	1.58254e-07	0.07093	538.052	0.00071063	3.08044e-10	0.00071063	0.00071063	538.052	0.81584	5.02312e-07	8.81862e-07	0.81584	0.81584
						538.066	0.06467	0.06467	9.19232e-10	1.40905e-07	0.06467	538.066	0.000647125	2.66656e-10	0.000647125	0.000647125	538.066	0.75757	4.41061e-07	7.88883e-07	0.75757	0.75757
						538.08	0.05894	0.05894	7.76447e-10	1.25428e-07	0.05894	538.08	0.000589168	2.30757e-10	0.000589167	0.000589168	538.08	0.70328	3.87161e-07	7.05536e-07	0.70328	0.70328

## Sheet: Fig. 4
Fig. 4a Ionic conductivities of FRIG-0.85-60% with increasing temperature.				Fig. 4b GF values of FRIG-0.85-60% at different strains.			Fig. 4f Synchronized real-time resistance response of different robotic joints by the FRIG.
							Left knee		Right knee		Right elbow		Left elbow
Temperature (℃)	σ (S m-1)	error		Strain (%)	△R/R0 (%)		Time (s)	△R/R0 (%)	Time (s)	△R/R0 (%)	Time (s)	△R/R0 (%)	Time (s)	△R/R0 (%)
-10	0.000345	2.12132e-05		0	0		0	0	0	0	0	0	0	0
0	0.000925	0.000106066		0.5	65.2		0.06253	0	0.06253	0	0.06253	0	0.06253	0
10	0.00395	0.000212132		1	305.4		0.08428	0	0.08428	0	0.08428	0	0.08428	0
20	0.005	0.000707107		2	730.9		0.10587	0	0.10587	0	0.10587	0	0.10587	0
30	0.023	0.00566		4	2718.8		0.12769	0	0.12769	0	0.12769	0	0.12769	0
40	0.046	0.00424		6	4230.5		0.14935	0	0.14935	0	0.14935	0	0.14935	0
50	0.0745	0.00778		8	5607.8		0.17095	0	0.17095	0	0.17095	0	0.17095	0
60	0.1155	0.00354		10	7132.4		0.19253	0	0.19253	0	0.19253	0	0.19253	0
70	0.169	0.00849					0.21441	0	0.21441	0	0.21441	0	0.21441	0
80	0.245	0.01414					0.23616	0	0.23616	0	0.23616	0	0.23616	0
							0.25774	0	0.25774	0	0.25774	0	0.25774	0
							0.27945	0	0.27945	0	0.27945	0	0.27945	0
							0.30127	0	0.30127	0	0.30127	0	0.30127	0
							0.32294	0	0.32294	0	0.32294	0	0.32294	0
							0.34456	0	0.34456	0	0.34456	0	0.34456	0
							0.3664	0	0.3664	0	0.3664	0	0.3664	0
							0.38812	0	0.38812	0	0.38812	0	0.38812	0
							0.40964	0	0.40964	0	0.40964	0	0.40964	0
							0.43122	0	0.43122	0	0.43122	0	0.43122	0
							0.45288	0	0.45288	0	0.45288	0	0.45288	0
							0.47463	0	0.47463	0	0.47463	0	0.47463	0
							0.49628	0	0.49628	0	0.49628	0	0.49628	0
							0.51798	0	0.51798	0	0.51798	0	0.51798	0
							0.5395	0	0.5395	0	0.5395	0	0.5395	0
							0.56112	0	0.56112	0	0.56112	0	0.56112	0
							0.58272	0	0.58272	0	0.58272	0	0.58272	0
							0.60445	0	0.60445	0	0.60445	0	0.60445	0
							0.6262	0	0.6262	0	0.6262	0	0.6262	0
							0.64795	0	0.64795	0	0.64795	0	0.64795	0
							0.66963	0	0.66963	0	0.66963	0	0.66963	0
							0.69133	0	0.69133	0	0.69133	0	0.69133	0
							0.71308	0	0.71308	0	0.71308	0	0.71308	0
							0.73486	0	0.73486	0	0.73486	0	0.73486	0
							0.7567	0	0.7567	0	0.7567	0	0.7567	0
							0.7784	0	0.7784	0	0.7784	0	0.7784	0
							0.80011	0	0.80011	0	0.80011	0	0.80011	0
							0.82165	0	0.82165	0	0.82165	0	0.82165	0
							0.84335	0	0.84335	0	0.84335	0	0.84335	0
							0.8649	0	0.8649	0	0.8649	0	0.8649	0
							0.88664	0	0.88664	0	0.88664	0	0.88664	0
							0.90832	0	0.90832	0	0.90832	0	0.90832	0
							0.92983	0	0.92983	0	0.92983	0	0.92983	0
							0.95144	0	0.95144	0	0.95144	0	0.95144	0
							0.9732	0	0.9732	0	0.9732	0	0.9732	0
							0.9948	0	0.9948	0	0.9948	0	0.9948	0
							1.01655	0	1.01655	0	1.01655	0	1.01655	0
							1.03829	0	1.03829	0	1.03829	0	1.03829	0
							1.05992	0	1.05992	0	1.05992	0	1.05992	0
							1.08145	0	1.08145	0	1.08145	0	1.08145	0
							1.10313	0	1.10313	0	1.10313	0	1.10313	0
							1.12466	0	1.12466	0	1.12466	0	1.12466	0
							1.14633	0	1.14633	0	1.14633	0	1.14633	0
							1.16798	0	1.16798	0	1.16798	0	1.16798	0
							1.18955	0	1.18955	0	1.18955	0	1.18955	0
							1.21133	0	1.21133	0	1.21133	0	1.21133	0
							1.23288	0	1.23288	0	1.23288	0	1.23288	0
							1.25443	0	1.25443	0	1.25443	0	1.25443	0
							1.27609	0	1.27609	0	1.27609	0	1.27609	0
							1.29779	0	1.29779	0	1.29779	0	1.29779	0
							1.31932	0	1.31932	0	1.31932	0	1.31932	0
							1.34084	0	1.34084	0	1.34084	0	1.34084	0
							1.36237	0	1.36237	0	1.36237	0	1.36237	0
							1.38399	0	1.38399	0	1.38399	0	1.38399	0
							1.40555	0	1.40555	0	1.40555	0	1.40555	0
							1.42703	0	1.42703	0	1.42703	0	1.42703	0
							1.44855	0	1.44855	0	1.44855	0	1.44855	0
							1.47015	0	1.47015	0	1.47015	0	1.47015	0
							1.49169	0	1.49169	0	1.49169	0	1.49169	0
							1.51319	0	1.51319	0	1.51319	0	1.51319	0
							1.53471	0	1.53471	0	1.53471	0	1.53471	0
							1.55633	0	1.55633	0	1.55633	0	1.55633	0
							1.57811	0	1.57811	0	1.57811	0	1.57811	0
							1.59984	0	1.59984	0	1.59984	0	1.59984	0
							1.62159	0	1.62159	0	1.62159	0	1.62159	0
							1.6433	0	1.6433	0	1.6433	0	1.6433	0
							1.66503	0	1.66503	0	1.66503	0	1.66503	0
							1.68656	0	1.68656	0	1.68656	0	1.68656	0
							1.70816	0	1.70816	0	1.70816	0	1.70816	0
							1.7299	0	1.7299	0	1.7299	0	1.7299	0
							1.75148	0	1.75148	0	1.75148	0	1.75148	0
							1.77315	0	1.77315	0	1.77315	0	1.77315	0
							1.79478	0	1.79478	0	1.79478	0	1.79478	0
							1.81654	0	1.81654	0	1.81654	0	1.81654	0
							1.83807	0	1.83807	0	1.83807	0	1.83807	0
							1.85957	0	1.85957	0	1.85957	0	1.85957	0
							1.88124	0	1.88124	0	1.88124	0	1.88124	0
							1.90272	0	1.90272	0	1.90272	0	1.90272	0
							1.92426	0	1.92426	0	1.92426	0	1.92426	0
							1.94581	0	1.94581	0	1.94581	0	1.94581	0
							1.96745	0	1.96745	0	1.96745	0	1.96745	0
							2.01903	0	2.01903	0	2.01903	0	2.01903	0
							2.04101	0	2.04101	0	2.04101	0	2.04101	0
							2.06261	0	2.06261	0	2.06261	0	2.06261	0
							2.08436	0	2.08436	0	2.08436	0	2.08436	0
							2.106	0	2.106	0	2.106	0	2.106	0
							2.12761	0	2.12761	0	2.12761	0	2.12761	0
							2.14934	0	2.14934	0	2.14934	0	2.14934	0
							2.17099	0	2.17099	0	2.17099	0	2.17099	0
							2.19261	0	2.19261	0	2.19261	0	2.19261	0
							2.21446	0	2.21446	0	2.21446	0	2.21446	0
							2.23608	0	2.23608	0	2.23608	0	2.23608	0
							2.2577	0	2.2577	0	2.2577	0	2.2577	0
							2.27926	0	2.27926	0	2.27926	0	2.27926	0
							2.3009	0	2.3009	0	2.3009	0	2.3009	0
							2.32252	0	2.32252	0	2.32252	0	2.32252	0
							2.34407	0	2.34407	0	2.34407	0	2.34407	0
							2.3656	0	2.3656	0	2.3656	0	2.3656	0
							2.38732	0	2.38732	0	2.38732	0	2.38732	0
							2.40893	0	2.40893	0	2.40893	0	2.40893	0
							2.43049	0	2.43049	0	2.43049	0	2.43049	0
							2.45223	0	2.45223	0	2.45223	0	2.45223	0
							2.47395	0	2.47395	0	2.47395	0	2.47395	0
							2.49549	0	2.49549	0	2.49549	0	2.49549	0
							2.51708	0	2.51708	0	2.51708	0	2.51708	0
							2.53865	0	2.53865	0	2.53865	0	2.53865	0
							2.58652	0	2.58652	0	2.58652	0	2.58652	0
							2.60839	0	2.60839	0	2.60839	0	2.60839	0
							2.63026	0	2.63026	0	2.63026	0	2.63026	0
							2.65168	0	2.65168	0	2.65168	0	2.65168	0
							2.67338	0	2.67338	0	2.67338	0	2.67338	0
							2.69504	0	2.69504	0	2.69504	0	2.69504	0
							2.71675	0	2.71675	0	2.71675	0	2.71675	0
							2.73845	0	2.73845	0	2.73845	0	2.73845	0
							2.76001	0	2.76001	0	2.76001	0	2.76001	0
							2.78151	0	2.78151	0	2.78151	0	2.78151	0
							2.80319	0	2.80319	0	2.80319	0	2.80319	0
							2.82486	0	2.82486	0	2.82486	0	2.82486	0
							2.84659	0	2.84659	0	2.84659	0	2.84659	0
							2.86828	0	2.86828	0	2.86828	0	2.86828	0
							2.88991	0	2.88991	0	2.88991	0	2.88991	0
							2.91158	0	2.91158	0	2.91158	0	2.91158	0
							2.93338	0	2.93338	0	2.93338	0	2.93338	0
							2.95498	0	2.95498	0	2.95498	0	2.95498	0
							2.97671	0	2.97671	0	2.97671	0	2.97671	0
							2.99839	0	2.99839	0	2.99839	0	2.99839	0
							3.02297	0	3.02297	0	3.02297	0	3.02297	0
							3.04476	0	3.04476	0	3.04476	0	3.04476	0
							3.0665	0	3.0665	0	3.0665	0	3.0665	0
							3.08815	0	3.08815	0	3.08815	0	3.08815	0
							3.10986	0	3.10986	0	3.10986	0	3.10986	0
							3.13162	0	3.13162	0	3.13162	0	3.13162	0
							3.15318	0	3.15318	0	3.15318	0	3.15318	0
							3.17475	0	3.17475	0	3.17475	0	3.17475	0
							3.1963	0	3.1963	0	3.1963	0	3.1963	0
							3.21816	0	3.21816	0	3.21816	0	3.21816	0
							3.23988	0	3.23988	0	3.23988	0	3.23988	0
							3.26148	0	3.26148	0	3.26148	0	3.26148	0
							3.28306	0	3.28306	0	3.28306	0	3.28306	0
							3.30465	0	3.30465	0	3.30465	0	3.30465	0
							3.32635	0	3.32635	0	3.32635	0	3.32635	0
							3.34778	0	3.34778	0	3.34778	0	3.34778	0
							3.36934	0	3.36934	0	3.36934	0	3.36934	0
							3.39097	0	3.39097	0	3.39097	0	3.39097	0
							3.41252	0	3.41252	0	3.41252	0	3.41252	0
							3.43402	0	3.43402	0	3.43402	0	3.43402	0
							3.45559	0	3.45559	0	3.45559	0	3.45559	0
							3.4772	0	3.4772	0	3.4772	0	3.4772	0
							3.4988	0	3.4988	0	3.4988	0	3.4988	0
							3.52046	0	3.52046	0	3.52046	0	3.52046	0
							3.54218	0	3.54218	0	3.54218	0	3.54218	0
							3.56376	0	3.56376	0	3.56376	0	3.56376	0
							3.5853	0	3.5853	0	3.5853	0	3.5853	0
							3.60681	0	3.60681	0	3.60681	0	3.60681	0
							3.62858	0	3.62858	0	3.62858	0	3.62858	0
							3.65034	0	3.65034	0	3.65034	0	3.65034	0
							3.67195	0	3.67195	0	3.67195	0	3.67195	0
							3.69344	0	3.69344	0	3.69344	0	3.69344	0
							3.71498	0	3.71498	0	3.71498	0	3.71498	0
							3.73659	0	3.73659	0	3.73659	0	3.73659	0
							3.75812	0	3.75812	0	3.75812	0	3.75812	0
							3.77964	0	3.77964	0	3.77964	0	3.77964	0
							3.80131	0	3.80131	0	3.80131	0	3.80131	0
							3.82282	0	3.82282	0	3.82282	0	3.82282	0
							3.84444	0	3.84444	0	3.84444	0	3.84444	0
							3.86604	0	3.86604	0	3.86604	0	3.86604	0
							3.88777	0	3.88777	0	3.88777	0	3.88777	0
							3.9093	0	3.9093	0	3.9093	0	3.9093	0
							3.9309	0	3.9309	0	3.9309	0	3.9309	0
							3.95231	0	3.95231	0	3.95231	0	3.95231	0
							3.9741	0	3.9741	0	3.9741	0	3.9741	0
							3.99579	0	3.99579	0	3.99579	0	3.99579	0
							4.01751	0	4.01751	0	4.01751	0	4.01751	0
							4.0391	0	4.0391	0	4.0391	0	4.0391	0
							4.06077	0	4.06077	0	4.06077	0	4.06077	0
							4.08229	0	4.08229	0	4.08229	0	4.08229	0
							4.10381	0	4.10381	0	4.10381	0	4.10381	0
							4.12539	0	4.12539	0	4.12539	0	4.12539	0
							4.14682	0	4.14682	0	4.14682	0	4.14682	0
							4.16847	0	4.16847	0	4.16847	0	4.16847	0
							4.18992	0	4.18992	0	4.18992	0	4.18992	0
							4.21147	0	4.21147	0	4.21147	0	4.21147	0
							4.23305	0	4.23305	0	4.23305	0	4.23305	0
							4.25461	0	4.25461	0	4.25461	0	4.25461	0
							4.27619	0	4.27619	0	4.27619	0	4.27619	0
							4.29786	0	4.29786	0	4.29786	0	4.29786	0
							4.31933	0	4.31933	0	4.31933	0	4.31933	0
							4.34069	0	4.34069	0	4.34069	0	4.34069	0
							4.36236	0	4.36236	0	4.36236	0	4.36236	0
							4.38411	0	4.38411	0	4.38411	0	4.38411	0
							4.40565	0	4.40565	0	4.40565	0	4.40565	0
							4.42712	0	4.42712	0	4.42712	0	4.42712	0
							4.44877	0	4.44877	0	4.44877	0	4.44877	0
							4.47042	0	4.47042	0	4.47042	0	4.47042	0
							4.49225	0	4.49225	0	4.49225	0	4.49225	0
							4.51388	0	4.51388	0	4.51388	0	4.51388	0
							4.53544	0	4.53544	0	4.53544	0	4.53544	0
							4.55723	0	4.55723	0	4.55723	0	4.55723	0
							4.57876	0	4.57876	0	4.57876	0	4.57876	0
							4.6005	0	4.6005	0	4.6005	0	4.6005	0
							4.62224	0	4.62224	0	4.62224	0	4.62224	0
							4.64383	0	4.64383	0	4.64383	0	4.64383	0
							4.66552	0	4.66552	0	4.66552	0	4.66552	0
							4.68713	0	4.68713	0	4.68713	0	4.68713	0
							4.70877	0	4.70877	0	4.70877	0	4.70877	0
							4.73029	0	4.73029	0	4.73029	0	4.73029	0
							4.75168	0	4.75168	0	4.75168	0	4.75168	0
							4.77329	0	4.77329	0	4.77329	0	4.77329	0
							4.79505	0	4.79505	0	4.79505	0	4.79505	0
							4.81669	0	4.81669	0	4.81669	0	4.81669	0
							4.83839	0	4.83839	0	4.83839	0	4.83839	0
							4.85998	0	4.85998	0	4.85998	0	4.85998	0
							4.88174	0	4.88174	0	4.88174	0	4.88174	0
							4.90328	0	4.90328	0	4.90328	0	4.90328	0
							4.9248	0	4.9248	0	4.9248	0	4.9248	0
							4.94652	0	4.94652	0	4.94652	0	4.94652	0
							4.96812	0	4.96812	0	4.96812	0	4.96812	0
							4.98965	0	4.98965	0	4.98965	0	4.98965	0
							5.01119	0	5.01119	0	5.01119	0	5.01119	0
							5.03268	0	5.03268	0	5.03268	0	5.03268	0
							5.05444	0	5.05444	0	5.05444	0	5.05444	0
							5.07613	0	5.07613	0	5.07613	0	5.07613	0
							5.09782	0	5.09782	0	5.09782	0	5.09782	0
							5.11946	0	5.11946	0	5.11946	0	5.11946	0
							5.14106	0	5.14106	0	5.14106	0	5.14106	0
							5.16268	0	5.16268	0	5.16268	0	5.16268	0
							5.18414	0	5.18414	0	5.18414	0	5.18414	0
							5.20574	0	5.20574	0	5.20574	0	5.20574	0
							5.22727	0	5.22727	0	5.22727	0	5.22727	0
							5.24873	0	5.24873	0	5.24873	0	5.24873	0
							5.27015	0	5.27015	0	5.27015	0	5.27015	0
							5.29178	0	5.29178	0	5.29178	0	5.29178	0
							5.31336	0	5.31336	0	5.31336	0	5.31336	0
							5.33486	0	5.33486	0	5.33486	0	5.33486	0
							5.35643	0	5.35643	0	5.35643	0	5.35643	0
							5.37799	0	5.37799	0	5.37799	0	5.37799	0
							5.39943	0	5.39943	0	5.39943	0	5.39943	0
							5.42083	0	5.42083	0	5.42083	0	5.42083	0
							5.44234	0	5.44234	0	5.44234	0	5.44234	0
							5.46386	0	5.46386	0	5.46386	0	5.46386	0
							5.48564	0	5.48564	0	5.48564	0	5.48564	0
							5.50716	0	5.50716	0	5.50716	0	5.50716	0
							5.52867	0	5.52867	0	5.52867	0	5.52867	0
							5.55021	0	5.55021	0	5.55021	0	5.55021	0
							5.57195	0	5.57195	0	5.57195	0	5.57195	0
							5.59356	0	5.59356	0	5.59356	0	5.59356	0
							5.61533	0	5.61533	0	5.61533	0	5.61533	0
							5.637	0	5.637	0	5.637	0	5.637	0
							5.65867	0	5.65867	0	5.65867	0	5.65867	0
							5.68027	0	5.68027	0	5.68027	0	5.68027	0
							5.70196	0	5.70196	0	5.70196	0	5.70196	0
							5.72377	0	5.72377	0	5.72377	0	5.72377	0
							5.74534	0	5.74534	0	5.74534	0	5.74534	0
							5.767	0	5.767	0	5.767	0	5.767	0
							5.78867	0	5.78867	0	5.78867	0	5.78867	0
							5.8103	0	5.8103	0	5.8103	0	5.8103	0
							5.83181	0	5.83181	0	5.83181	0	5.83181	0
							5.85357	0	5.85357	0	5.85357	0	5.85357	0
							5.87537	0	5.87537	0	5.87537	0	5.87537	0
							5.89702	0	5.89702	0	5.89702	0	5.89702	0
							5.91865	0	5.91865	0	5.91865	0	5.91865	0
							5.94017	0	5.94017	0	5.94017	0	5.94017	0
							5.96186	0	5.96186	0	5.96186	0	5.96186	0
							5.98359	0	5.98359	0	5.98359	0	5.98359	0
							6.00526	0	6.00526	0	6.00526	0	6.00526	0
							6.02674	0	6.02674	0	6.02674	0	6.02674	0
							6.04848	0	6.04848	0	6.04848	0	6.04848	0
							6.07001	0	6.07001	0	6.07001	0	6.07001	0
							6.09164	0	6.09164	0	6.09164	0	6.09164	0
							6.1133	0	6.1133	0	6.1133	0	6.1133	0
							6.13513	0	6.13513	0	6.13513	0	6.13513	0
							6.15679	0	6.15679	0	6.15679	0	6.15679	0
							6.17853	0	6.17853	0	6.17853	0	6.17853	0
							6.20022	0	6.20022	0	6.20022	0	6.20022	0
							6.222	0	6.222	0	6.222	0	6.222	0
							6.24362	0	6.24362	0	6.24362	0	6.24362	0
							6.26531	0	6.26531	0	6.26531	0	6.26531	0
							6.28699	0	6.28699	0	6.28699	0	6.28699	0
							6.30857	0	6.30857	0	6.30857	0	6.30857	0
							6.34032	0	6.34032	0	6.34032	0	6.34032	0
							6.38646	0	6.38646	0	6.38646	0	6.38646	0
							6.40811	0	6.40811	0	6.40811	0	6.40811	0
							6.42972	0	6.42972	0	6.42972	0	6.42972	0
							6.4514	0	6.4514	0	6.4514	0	6.4514	0
							6.4731	0	6.4731	0	6.4731	0	6.4731	0
							6.49474	0	6.49474	0	6.49474	0	6.49474	0
							6.51648	0	6.51648	0	6.51648	0	6.51648	0
							6.53826	0	6.53826	0	6.53826	0	6.53826	0
							6.55989	0	6.55989	0	6.55989	0	6.55989	0
							6.58152	0	6.58152	0	6.58152	0	6.58152	0
							6.60318	0	6.60318	0	6.60318	0	6.60318	0
							6.62502	0	6.62502	0	6.62502	0	6.62502	0
							6.64665	0	6.64665	0	6.64665	0	6.64665	0
							6.66827	0	6.66827	0	6.66827	0	6.66827	0
							6.71599	0	6.71599	0	6.71599	0	6.71599	0
							6.73771	0	6.73771	0	6.73771	0	6.73771	0
							6.75936	0	6.75936	0	6.75936	0	6.75936	0
							6.78112	0	6.78112	0	6.78112	0	6.78112	0
							6.80286	0	6.80286	0	6.80286	0	6.80286	0
							6.82466	0	6.82466	0	6.82466	0	6.82466	0
							6.84633	0	6.84633	0	6.84633	0	6.84633	0
							6.86816	0	6.86816	0	6.86816	0	6.86816	0
							6.88974	0	6.88974	0	6.88974	0	6.88974	0
							6.91123	0	6.91123	0	6.91123	0	6.91123	0
							6.93615	0	6.93615	0	6.93615	0	6.93615	0
							6.9676	0	6.9676	0	6.9676	0	6.9676	0
							6.98935	0	6.98935	0	6.98935	0	6.98935	0
							7.01092	0	7.01092	0	7.01092	0	7.01092	0
							7.04612	0	7.04612	0	7.04612	0	7.04612	0
							7.06786	0	7.06786	0	7.06786	0	7.06786	0
							7.08946	0	7.08946	0	7.08946	0	7.08946	0
							7.11121	0	7.11121	0	7.11121	0	7.11121	0
							7.13277	0	7.13277	0	7.13277	0	7.13277	0
							7.1543	0	7.1543	0	7.1543	0	7.1543	0
							7.17601	0	7.17601	0	7.17601	0	7.17601	0
							7.19764	0	7.19764	0	7.19764	0	7.19764	0
							7.21941	0	7.21941	0	7.21941	0	7.21941	0
							7.24111	0	7.24111	0	7.24111	0	7.24111	0
							7.26273	0	7.26273	0	7.26273	0	7.26273	0
							7.28453	0	7.28453	0	7.28453	0	7.28453	0
							7.30621	0	7.30621	0	7.30621	0	7.30621	0
							7.32788	0	7.32788	0	7.32788	0	7.32788	0
							7.34961	0	7.34961	0	7.34961	0	7.34961	0
							7.37133	0	7.37133	0	7.37133	0	7.37133	0
							7.3932	0	7.3932	0	7.3932	0	7.3932	0
							7.41486	0	7.41486	0	7.41486	0	7.41486	0
							7.43648	0	7.43648	0	7.43648	0	7.43648	0
							7.45827	0	7.45827	0	7.45827	0	7.45827	0
							7.47992	0	7.47992	0	7.47992	0	7.47992	0
							7.50144	0	7.50144	0	7.50144	0	7.50144	0
							7.52309	0	7.52309	0	7.52309	0	7.52309	0
							7.54482	0	7.54482	0	7.54482	0	7.54482	0
							7.56653	0	7.56653	0	7.56653	0	7.56653	0
							7.5882	0	7.5882	0	7.5882	0	7.5882	0
							7.60993	0	7.60993	0	7.60993	0	7.60993	0
							7.63169	0	7.63169	0	7.63169	0	7.63169	0
							7.67094	0	7.67094	0	7.67094	0	7.67094	0
							7.69266	0	7.69266	0	7.69266	0	7.69266	0
							7.7144	0	7.7144	0	7.7144	0	7.7144	0
							7.73854	0	7.73854	0	7.73854	0	7.73854	0
							7.76984	0	7.76984	0	7.76984	0	7.76984	0
							7.79168	0	7.79168	0	7.79168	0	7.79168	0
							7.81331	0	7.81331	0	7.81331	0	7.81331	0
							7.83496	0	7.83496	0	7.83496	0	7.83496	0
							7.85668	0	7.85668	0	7.85668	0	7.85668	0
							7.87835	0	7.87835	0	7.87835	0	7.87835	0
							7.89996	0	7.89996	0	7.89996	0	7.89996	0
							7.92159	0	7.92159	0	7.92159	0	7.92159	0
							7.94329	0	7.94329	0	7.94329	0	7.94329	0
							7.97436	0	7.97436	0	7.97436	0	7.97436	0
							7.99601	0	7.99601	0	7.99601	0	7.99601	0
							8.01774	0	8.01774	0	8.01774	0	8.01774	0
							8.03949	0	8.03949	0	8.03949	0	8.03949	0
							8.06114	0	8.06114	0	8.06114	0	8.06114	0
							8.08274	0	8.08274	0	8.08274	0	8.08274	0
							8.11559	0	8.11559	0	8.11559	0	8.11559	0
							8.14486	0	8.14486	0	8.14486	0	8.14486	0
							8.16631	0	8.16631	0	8.16631	0	8.16631	0
							8.18782	0	8.18782	0	8.18782	0	8.18782	0
							8.20956	0	8.20956	0	8.20956	0	8.20956	0
							8.23128	0	8.23128	0	8.23128	0	8.23128	0
							8.25298	0	8.25298	0	8.25298	0	8.25298	0
							8.27468	0	8.27468	0	8.27468	0	8.27468	0
							8.29637	0	8.29637	0	8.29637	0	8.29637	0
							8.31795	0	8.31795	0	8.31795	0	8.31795	0
							8.33966	0	8.33966	0	8.33966	0	8.33966	0
							8.36128	0	8.36128	0	8.36128	0	8.36128	0
							8.38311	0	8.38311	0	8.38311	0	8.38311	0
							8.40468	0	8.40468	0	8.40468	0	8.40468	0
							8.42634	0	8.42634	0	8.42634	0	8.42634	0
							8.44807	0	8.44807	0	8.44807	0	8.44807	0
							8.46962	0	8.46962	0	8.46962	0	8.46962	0
							8.49245	0	8.49245	0	8.49245	0	8.49245	0
							8.51399	0	8.51399	0	8.51399	0	8.51399	0
							8.53567	0	8.53567	0	8.53567	0	8.53567	0
							8.55719	0	8.55719	0	8.55719	0	8.55719	0
							8.57879	0	8.57879	0	8.57879	0	8.57879	0
							8.60047	0	8.60047	0	8.60047	0	8.60047	0
							8.62228	0	8.62228	0	8.62228	0	8.62228	0
							8.64395	0	8.64395	0	8.64395	0	8.64395	0
							8.66557	0	8.66557	0	8.66557	0	8.66557	0
							8.68731	0	8.68731	0	8.68731	0	8.68731	0
							8.70895	0	8.70895	0	8.70895	0	8.70895	0
							8.73042	0	8.73042	0	8.73042	0	8.73042	0
							8.75214	0	8.75214	0	8.75214	0	8.75214	0
							8.77383	0	8.77383	0	8.77383	0	8.77383	0
							8.7956	0	8.7956	0	8.7956	0	8.7956	0
							8.81724	0	8.81724	0	8.81724	0	8.81724	0
							8.83905	0	8.83905	0	8.83905	0	8.83905	0
							8.86074	0	8.86074	0	8.86074	0	8.86074	0
							8.88243	0	8.88243	0	8.88243	0	8.88243	0
							8.90413	0	8.90413	0	8.90413	0	8.90413	0
							8.92578	0	8.92578	0	8.92578	0	8.92578	0
							8.94826	0	8.94826	0	8.94826	0	8.94826	0
							8.99574	0	8.99574	0	8.99574	0	8.99574	0
							9.01746	0	9.01746	0	9.01746	0	9.01746	0
							9.03927	0	9.03927	0	9.03927	0	9.03927	0
							9.06092	0	9.06092	0	9.06092	0	9.06092	0
							9.08257	0	9.08257	0	9.08257	0	9.08257	0
							9.10419	0	9.10419	0	9.10419	0	9.10419	0
							9.12595	0	9.12595	0	9.12595	0	9.12595	0
							9.14778	0	9.14778	0	9.14778	0	9.14778	0
							9.1695	0	9.1695	0	9.1695	0	9.1695	0
							9.19108	0	9.19108	0	9.19108	0	9.19108	0
							9.21269	0	9.21269	0	9.21269	0	9.21269	0
							9.23435	0	9.23435	0	9.23435	0	9.23435	0
							9.25592	0	9.25592	0	9.25592	0	9.25592	0
							9.27752	0	9.27752	0	9.27752	0	9.27752	0
							9.29907	0	9.29907	0	9.29907	0	9.29907	0
							9.32071	0	9.32071	0	9.32071	0	9.32071	0
							9.34232	0	9.34232	0	9.34232	0	9.34232	0
							9.36416	0	9.36416	0	9.36416	0	9.36416	0
							9.38584	0	9.38584	0	9.38584	0	9.38584	0
							9.40753	0	9.40753	0	9.40753	0	9.40753	0
							9.42918	0	9.42918	0	9.42918	0	9.42918	0
							9.45089	0	9.45089	0	9.45089	0	9.45089	0
							9.4725	0	9.4725	0	9.4725	0	9.4725	0
							9.49413	0	9.49413	0	9.49413	0	9.49413	0
							9.51589	0	9.51589	0	9.51589	0	9.51589	0
							9.53762	0	9.53762	0	9.53762	0	9.53762	0
							9.5593	0	9.5593	0	9.5593	0	9.5593	0
							9.58095	0	9.58095	0	9.58095	0	9.58095	0
							9.60261	0	9.60261	0	9.60261	0	9.60261	0
							9.62441	0	9.62441	0	9.62441	0	9.62441	0
							9.64597	0	9.64597	0	9.64597	0	9.64597	0
							9.66771	0	9.66771	0	9.66771	0	9.66771	0
							9.68937	0	9.68937	0	9.68937	0	9.68937	0
							9.72458	0	9.72458	0	9.72458	0	9.72458	0
							9.74627	0	9.74627	0	9.74627	0	9.74627	0
							9.76798	0	9.76798	0	9.76798	0	9.76798	0
							9.78978	0	9.78978	0	9.78978	0	9.78978	0
							9.81146	0	9.81146	0	9.81146	0	9.81146	0
							9.83312	0	9.83312	0	9.83312	0	9.83312	0
							9.85478	0	9.85478	0	9.85478	0	9.85478	0
							9.87648	0	9.87648	0	9.87648	0	9.87648	0
							9.8981	0	9.8981	0	9.8981	0	9.8981	0
							9.91984	0	9.91984	0	9.91984	0	9.91984	0
							9.94151	0	9.94151	0	9.94151	0	9.94151	0
							9.99168	0	9.99168	0	9.99168	0	9.99168	0
							10.0267	1.04217	10.1317	-0.68313	10.0165	0	10.0165	0
							10.0567	2.94897	10.1767	15.4253	10.0381	0	10.0381	0
							10.0787	2.66802	10.2137	103.972	10.0598	0	10.0598	0
							10.0997	3.72984	10.2347	130.094	10.0815	0	10.0815	0
							10.1217	11.2794	10.2567	133.094	10.1317	0	10.1317	0
							10.1437	15.2001	10.2787	131.88	10.1587	-2.95586	10.1548	0
							10.1657	25.7412	10.3107	132.437	10.1804	-0.80339	10.1765	0
							10.1867	32.1863	10.3437	133.151	10.202	10.0571	10.1981	0
							10.2087	131.65	10.3747	132.955	10.2262	19.7771	10.2198	0
							10.2307	142.876	10.3997	130.834	10.2578	37.5239	10.2415	0
							10.2517	145.909	10.4217	128.586	10.2889	47.2269	10.2917	0
							10.2737	143.609	10.4537	123.986	10.3106	52.2185	10.3165	0
							10.3067	140.758	10.4847	119.91	10.3364	62.5849	10.3381	0
							10.3357	138.383	10.5167	119.09	10.3603	73.1083	10.3598	0
							10.3567	134.577	10.5377	118.515	10.3819	82.0803	10.3815	0
							10.3787	133.892	10.5597	115.809	10.4034	89.9099	10.4317	0
							10.4007	130.27	10.5807	115.044	10.425	94.8756	10.4559	2.22281
							10.4217	128.327	10.6137	117.391	10.4467	94.7231	10.4776	4.08891
							10.4437	126.079	10.6477	124.212	10.4683	94.5207	10.4992	5.59304
							10.4657	122.595	10.6697	86.2838	10.4901	94.0722	10.5211	9.34721
							10.4947	120.441	10.6947	52.5717	10.5119	94.7044	10.5488	12.1815
							10.5267	121.152	10.7167	20.9869	10.5336	92.6402	10.5703	22.5382
							10.5477	121.505	10.7387	26.3768	10.5551	93.959	10.597	27.9863
							10.5697	121.835	10.7597	16.199	10.5877	87.4944	10.6284	41.7282
							10.5917	121.979	10.7817	14.4525	10.6189	87.5087	10.6501	42.7473
							10.6137	124.034	10.8037	7.08586	10.6405	88.0811	10.6718	51.8178
							10.6357	130.343	10.8257	8.39091	10.6623	86.4904	10.6935	58.7638
							10.6677	65.3337	10.8467	10.3	10.6839	92.247	10.7444	61.6333
							10.6897	19.5148	10.8687	7.30505	10.7056	93.0013	10.7663	73.7999
							10.7327	16.1961	10.8907	2.30202	10.7272	97.6273	10.8017	81.4532
							10.7767	3.41625	10.9117	3.80505	10.7489	99.6968	10.8328	84.1917
							10.7987	0.78995	10.9337	1.11818	10.7706	95.6817	10.8543	79.2998
							10.8197	0.94078	10.9557	-0.20384	10.7922	95.3223	10.876	77.0401
							10.8417	0.35014	10.9767	-1.6096	10.814	94.5653	10.9079	76.722
							10.8637	0.866	10.9886	0	10.8358	89.6103	10.9296	78.4388
							10.8847	-0.08429	11.0102	0	10.8577	83.7557	10.9514	74.1451
							10.9067	-2.12269	11.0319	0	10.8794	69.7726	10.9867	73.5837
							10.9234	0	11.0535	0	10.9011	65.053	11.0179	66.6974
							10.9452	0	11.0752	0	10.923	54.6786	11.0396	66.5621
							10.9668	0	11.1124	0	10.9447	52.8123	11.065	69.6837
							10.9886	0	11.1341	0	10.9664	51.4347	11.0866	69.7478
							11.0102	0	11.1557	0	10.988	43.3589	11.112	66.7633
							11.0319	0	11.1774	0	11.0098	38.938	11.1337	80.1485
							11.0535	0	11.1991	0	11.0315	32.3174	11.1588	88.5925
							11.0752	0	11.2208	0	11.0531	21.1556	11.1805	89.9622
							11.1124	0	11.2537	0	11.0747	17.5078	11.2022	86.0912
							11.1341	0	11.3117	0	11.0964	13.7156	11.2239	92.7658
							11.1557	0	11.3334	0	11.1181	11.4267	11.2456	96.5929
							11.1774	0	11.355	0	11.1396	11.284	11.2673	99.7206
							11.1991	0	11.3902	0	11.1612	11.646	11.3002	85.2021
							11.2208	0	11.4117	0	11.183	7.78333	11.3219	82.7192
							11.2537	0	11.4335	0	11.2052	-0.04815	11.3473	77.7157
							11.3117	0	11.4553	0	11.2343	-0.12572	11.3705	77.6199
							11.3334	0	11.4768	0	11.2537	0	11.3923	75.4894
							11.355	0	11.4984	0	11.3117	0	11.414	69.1144
							11.3902	0	11.52	0	11.3334	0	11.444	59.9403
							11.4117	0	11.5416	0	11.355	0	11.4751	54.754
							11.4335	0	11.5633	0	11.3902	0	11.4967	47.2131
							11.4553	0	11.585	0	11.4117	0	11.5183	33.1664
							11.4768	0	11.6067	0	11.4335	0	11.5408	28.0952
							11.4984	0	11.6286	0	11.4553	0	11.5693	24.906
							11.52	0	11.6503	0	11.4768	0	11.5909	20.9621
							11.5416	0	11.672	0	11.4984	0	11.6162	12.9907
							11.5633	0	11.6937	0	11.52	0	11.6479	10.3093
							11.585	0	11.7155	0	11.5416	0	11.6694	11.5076
							11.6067	0	11.7371	0	11.5633	0	11.6909	8.69267
							11.6286	0	11.7588	0	11.585	0	11.7125	8.46688
							11.6503	0	11.7805	0	11.6067	0	11.7415	4.26551
							11.672	0	11.8145	0	11.6286	0	11.7734	5.75382
							11.6937	0	11.8363	0	11.6503	0	11.8047	0.93305
							11.7155	0	11.8579	0	11.672	0	11.8263	0.16342
							11.7371	0	11.8796	0	11.6937	0	11.8479	-1.35565
							11.7588	0	11.9013	0	11.7155	0	11.8694	-2.40555
							11.7805	0	11.923	0	11.7371	0	11.8928	-0.6317
							11.8145	0	11.9446	0	11.7588	0	11.9013	0
							11.8363	0	11.9663	0	11.7805	0	11.923	0
							11.8579	0	11.988	0	11.8145	0	11.9446	0
							11.8796	0	12.0095	0	11.8363	0	11.9663	0
							11.9013	0	12.0312	0	11.8579	0	11.988	0
							11.923	0	12.053	0	11.8796	0	12.0095	0
							11.9446	0	12.0747	0	11.9013	0	12.0312	0
							11.9663	0	12.0963	0	11.923	0	12.053	0
							11.988	0	12.1181	0	11.9446	0	12.0747	0
							12.0095	0	12.1398	0	11.9663	0	12.0963	0
							12.0312	0	12.1614	0	11.988	0	12.1181	0
							12.053	0	12.1829	0	12.0095	0	12.1398	0
							12.0747	0	12.2045	0	12.0312	0	12.1614	0
							12.0963	0	12.2261	0	12.053	0	12.1829	0
							12.1181	0	12.2478	0	12.0747	0	12.2045	0
							12.1398	0	12.2693	0	12.0963	0	12.2261	0
							12.1614	0	12.2911	0	12.1181	0	12.2478	0
							12.1829	0	12.3126	0	12.1398	0	12.2693	0
							12.2045	0	12.3343	0	12.1614	0	12.2911	0
							12.2261	0	12.3559	0	12.1829	0	12.3126	0
							12.2478	0	12.3776	0	12.2045	0	12.3343	0
							12.2693	0	12.3992	0	12.2261	0	12.3559	0
							12.2911	0	12.4208	0	12.2478	0	12.3776	0
							12.3126	0	12.4537	0	12.2693	0	12.3992	0
							12.3343	0	12.4754	0	12.2911	0	12.4208	0
							12.3559	0	12.497	0	12.3126	0	12.4537	0
							12.3776	0	12.5188	0	12.3343	0	12.4754	0
							12.3992	0	12.5404	0	12.3559	0	12.497	0
							12.4208	0	12.5621	0	12.3776	0	12.5188	0
							12.4537	0	12.5839	0	12.3992	0	12.5404	0
							12.4754	0	12.6287	0	12.4208	0	12.5621	0
							12.497	0	12.6505	0	12.4537	0	12.5839	0
							12.5188	0	12.6722	0	12.4754	0	12.6287	0
							12.5404	0	12.6937	0	12.497	0	12.6505	0
							12.5621	0	12.7154	0	12.5188	0	12.6722	0
							12.5839	0	12.7544	0	12.5404	0	12.6937	0
							12.6287	0	12.7761	0	12.5621	0	12.7154	0
							12.6505	0	12.7978	0	12.5839	0	12.7544	0
							12.6722	0	12.8195	0	12.6287	0	12.7761	0
							12.6937	0	12.8411	0	12.6505	0	12.7978	0
							12.7154	0	12.8627	0	12.6722	0	12.8195	0
							12.7544	0	12.8845	0	12.6937	0	12.8411	0
							12.7761	0	12.9062	0	12.7154	0	12.8627	0
							12.7978	0	12.9278	0	12.7544	0	12.8845	0
							12.8195	0	12.9494	0	12.7761	0	12.9062	0
							12.8411	0	12.9712	0	12.7978	0	12.9278	0
							12.8627	0	12.9929	0	12.8195	0	12.9494	0
							12.8845	0	13.0146	0	12.8411	0	12.9712	0
							12.9062	0	13.0362	0	12.8627	0	12.9929	0
							12.9278	0	13.0579	0	12.8845	0	13.0146	0
							12.9494	0	13.0796	0	12.9062	0	13.0362	0
							12.9712	0	13.1013	0	12.9278	0	13.0579	0
							12.9929	0	13.1229	0	12.9494	0	13.0796	0
							13.0146	0	13.1446	0	12.9712	0	13.1013	0
							13.0362	0	13.1662	0	12.9929	0	13.1229	0
							13.0579	0	13.1878	0	13.0146	0	13.1446	0
							13.0796	0	13.2094	0	13.0362	0	13.1662	0
							13.1013	0	13.2312	0	13.0579	0	13.1878	0
							13.1229	0	13.253	0	13.0796	0	13.2094	0
							13.1446	0	13.2747	0	13.1013	0	13.2312	0
							13.1662	0	13.2964	0	13.1229	0	13.253	0
							13.1878	0	13.3183	0	13.1446	0	13.2747	0
							13.2094	0	13.3398	0	13.1662	0	13.2964	0
							13.2312	0	13.3615	0	13.1878	0	13.3183	0
							13.253	0	13.3831	0	13.2094	0	13.3398	0
							13.2747	0	13.4049	0	13.2312	0	13.3615	0
							13.2964	0	13.4266	0	13.253	0	13.3831	0
							13.3183	0	13.4484	0	13.2747	0	13.4049	0
							13.3398	0	13.47	0	13.2964	0	13.4266	0
							13.3615	0	13.4917	0	13.3183	0	13.4484	0
							13.3831	0	13.5248	0	13.3398	0	13.47	0
							13.4049	0	13.5464	0	13.3615	0	13.4917	0
							13.4266	0	13.568	0	13.3831	0	13.5248	0
							13.4484	0	13.5898	0	13.4049	0	13.5464	0
							13.47	0	13.6115	0	13.4266	0	13.568	0
							13.4917	0	13.6332	0	13.4484	0	13.5898	0
							13.5248	0	13.6549	0	13.47	0	13.6115	0
							13.5464	0	13.6767	0	13.4917	0	13.6332	0
							13.568	0	13.6983	0	13.5248	0	13.6549	0
							13.5898	0	13.7201	0	13.5464	0	13.6767	0
							13.6115	0	13.7416	0	13.568	0	13.6983	0
							13.6332	0	13.7634	0	13.5898	0	13.7201	0
							13.6549	0	13.785	0	13.6115	0	13.7416	0
							13.6767	0	13.8066	0	13.6332	0	13.7634	0
							13.6983	0	13.8284	0	13.6549	0	13.785	0
							13.7201	0	13.8501	0	13.6767	0	13.8066	0
							13.7416	0	13.8718	0	13.6983	0	13.8284	0
							13.7634	0	13.9178	0	13.7201	0	13.8501	0
							13.785	0	13.9396	0	13.7416	0	13.8718	0
							13.8066	0	13.9612	0	13.7634	0	13.9178	0
							13.8284	0	13.9828	0	13.785	0	13.9396	0
							13.8501	0	14.0046	0	13.8066	0	13.9612	0
							13.8718	0	14.0262	0	13.8284	0	13.9828	0
							13.9178	0	14.0479	0	13.8501	0	14.0046	0
							13.9396	0	14.0694	0	13.8718	0	14.0262	0
							13.9612	0	14.0911	0	13.9178	0	14.0479	0
							13.9828	0	14.1128	0	13.9396	0	14.0694	0
							14.0046	0	14.1345	0	13.9612	0	14.0911	0
							14.0262	0	14.1561	0	13.9828	0	14.1128	0
							14.0479	0	14.1778	0	14.0046	0	14.1345	0
							14.0694	0	14.1994	0	14.0262	0	14.1561	0
							14.0911	0	14.221	0	14.0479	0	14.1778	0
							14.1128	0	14.2427	0	14.0694	0	14.1994	0
							14.1345	0	14.2646	0	14.0911	0	14.221	0
							14.1561	0	14.2864	0	14.1128	0	14.2427	0
							14.1778	0	14.308	0	14.1345	0	14.2646	0
							14.1994	0	14.3297	0	14.1561	0	14.2864	0
							14.221	0	14.3514	0	14.1778	0	14.308	0
							14.2427	0	14.3729	0	14.1994	0	14.3297	0
							14.2646	0	14.3945	0	14.221	0	14.3514	0
							14.2864	0	14.4161	0	14.2427	0	14.3729	0
							14.308	0	14.4379	0	14.2646	0	14.3945	0
							14.3297	0	14.4595	0	14.2864	0	14.4161	0
							14.3514	0	14.4812	0	14.308	0	14.4379	0
							14.3729	0	14.5028	0	14.3297	0	14.4595	0
							14.3945	0	14.5246	0	14.3514	0	14.4812	0
							14.4161	0	14.5462	0	14.3729	0	14.5028	0
							14.4379	0	14.5679	0	14.3945	0	14.5246	0
							14.4595	0	14.5896	0	14.4161	0	14.5462	0
							14.4812	0	14.6113	0	14.4379	0	14.5679	0
							14.5028	0	14.6329	0	14.4595	0	14.5896	0
							14.5246	0	14.6547	0	14.4812	0	14.6113	0
							14.5462	0	14.6764	0	14.5028	0	14.6329	0
							14.5679	0	14.6982	0	14.5246	0	14.6547	0
							14.5896	0	14.7198	0	14.5462	0	14.6764	0
							14.6113	0	14.7414	0	14.5679	0	14.6982	0
							14.6329	0	14.7887	0	14.5896	0	14.7198	0
							14.6547	0	14.8103	0	14.6113	0	14.7414	0
							14.6764	0	14.832	0	14.6329	0	14.7887	0
							14.6982	0	14.8536	0	14.6547	0	14.8103	0
							14.7198	0	14.8754	0	14.6764	0	14.832	0
							14.7414	0	14.8971	0	14.6982	0	14.8536	0
							14.7887	0	14.9187	0	14.7198	0	14.8754	0
							14.8103	0	14.9404	0	14.7414	0	14.8971	0
							14.832	0	14.9621	0	14.7887	0	14.9187	0
							14.8536	0	14.9963	0	14.8103	0	14.9404	0
							14.8754	0	15.0177	0	14.832	0	14.9621	0
							14.8971	0	15.0394	0	14.8536	0	14.9963	0
							14.9187	0	15.0612	0	14.8754	0	15.0177	0
							14.9404	0	15.0828	0	14.8971	0	15.0394	0
							14.9621	0	15.1045	0	14.9187	0	15.0612	0
							14.9963	0	15.1261	0	14.9404	0	15.0828	0
							15.0177	0	15.1478	0	14.9621	0	15.1045	0
							15.0394	0	15.1694	0	14.9963	0	15.1261	0
							15.0612	0	15.2007	0	15.0177	0	15.1478	0
							15.0828	0	15.2454	0	15.0394	0	15.1694	0
							15.1045	0	15.2672	0	15.0612	0	15.2007	0
							15.1261	0	15.2923	0	15.0828	0	15.2454	0
							15.1478	0	15.324	0	15.1045	0	15.2672	0
							15.1694	0	15.3456	0	15.1261	0	15.2923	0
							15.2007	0	15.3672	0	15.1478	0	15.324	0
							15.2454	0	15.3893	0	15.1694	0	15.3456	0
							15.2672	0	15.4109	0	15.2007	0	15.3672	0
							15.2923	0	15.4327	0	15.2454	0	15.3893	0
							15.324	0	15.4544	0	15.2672	0	15.4109	0
							15.3456	0	15.4761	0	15.2923	0	15.4327	0
							15.3672	0	15.4979	0	15.324	0	15.4544	0
							15.3893	0	15.5197	0	15.3456	0	15.4761	0
							15.4109	0	15.5414	0	15.3672	0	15.4979	0
							15.4327	0	15.5631	0	15.3893	0	15.5197	0
							15.4544	0	15.5849	0	15.4109	0	15.5414	0
							15.4761	0	15.6066	0	15.4327	0	15.5631	0
							15.4979	0	15.6284	0	15.4544	0	15.5849	0
							15.5197	0	15.6513	0	15.4761	0	15.6066	0
							15.5414	0	15.673	0	15.4979	0	15.6284	0
							15.5631	0	15.6946	0	15.5197	0	15.6513	0
							15.5849	0	15.7162	0	15.5414	0	15.673	0
							15.6066	0	15.7379	0	15.5631	0	15.6946	0
							15.6284	0	15.7596	0	15.5849	0	15.7162	0
							15.6513	0	15.7813	0	15.6066	0	15.7379	0
							15.673	0	15.8029	0	15.6284	0	15.7596	0
							15.6946	0	15.8246	0	15.6513	0	15.7813	0
							15.7162	0	15.8464	0	15.673	0	15.8029	0
							15.7379	0	15.8712	0	15.6946	0	15.8246	0
							15.7596	0	15.9044	0	15.7162	0	15.8464	0
							15.7813	0	15.9259	0	15.7379	0	15.8712	0
							15.8029	0	15.9476	0	15.7596	0	15.9044	0
							15.8246	0	15.9698	0	15.7813	0	15.9259	0
							15.8464	0	15.9914	0	15.8029	0	15.9476	0
							15.8712	0	16.0132	0	15.8246	0	15.9698	0
							15.9044	0	16.0348	0	15.8464	0	15.9914	0
							15.9259	0	16.0565	0	15.8712	0	16.0132	0
							15.9476	0	16.0782	0	15.9044	0	16.0348	0
							15.9698	0	16.0999	0	15.9259	0	16.0565	0
							15.9914	0	16.1406	0	15.9476	0	16.0782	0
							16.0132	0	16.1622	0	15.9698	0	16.0999	0
							16.0348	0	16.1839	0	15.9914	0	16.1406	0
							16.0565	0	16.2058	0	16.0132	0	16.1622	0
							16.0782	0	16.235	0	16.0348	0	16.1839	0
							16.0999	0	16.2567	0	16.0565	0	16.2058	0
							16.1406	0	16.2804	0	16.0782	0	16.235	0
							16.1622	0	16.3021	0	16.0999	0	16.2567	0
							16.1839	0	16.3237	0	16.1406	0	16.2804	0
							16.2058	0	16.3764	0	16.1622	0	16.3021	0
							16.235	0	16.3981	0	16.1839	0	16.3237	0
							16.2567	0	16.4197	0	16.2058	0	16.3764	0
							16.2804	0	16.4413	0	16.235	0	16.3981	0
							16.3021	0	16.463	0	16.2567	0	16.4197	0
							16.3237	0	16.4848	0	16.2804	0	16.4413	0
							16.3764	0	16.5196	0	16.3021	0	16.463	0
							16.3981	0	16.5414	0	16.3237	0	16.4848	0
							16.4197	0	16.5631	0	16.3764	0	16.5196	0
							16.4413	0	16.5858	0	16.3981	0	16.5414	0
							16.463	0	16.6074	0	16.4197	0	16.5631	0
							16.4848	0	16.6291	0	16.4413	0	16.5858	0
							16.5196	0	16.6508	0	16.463	0	16.6074	0
							16.5414	0	16.6725	0	16.4848	0	16.6291	0
							16.5631	0	16.6942	0	16.5196	0	16.6508	0
							16.5858	0	16.739	0	16.5414	0	16.6725	0
							16.6074	0	16.7606	0	16.5631	0	16.6942	0
							16.6291	0	16.7822	0	16.5858	0	16.739	0
							16.6508	0	16.804	0	16.6074	0	16.7606	0
							16.6725	0	16.8257	0	16.6291	0	16.7822	0
							16.6942	0	16.8473	0	16.6508	0	16.804	0
							16.739	0	16.8836	0	16.6725	0	16.8257	0
							16.7606	0	16.9053	0	16.6942	0	16.8473	0
							16.7822	0	16.9269	0	16.739	0	16.8836	0
							16.804	0	16.949	0	16.7606	0	16.9053	0
							16.8257	0	16.9708	0	16.7822	0	16.9269	0
							16.8473	0	16.9925	0	16.804	0	16.949	0
							16.8836	0	17.0141	0	16.8257	0	16.9708	0
							16.9053	0	17.0357	0	16.8473	0	16.9925	0
							16.9269	0	17.0573	0	16.8836	0	17.0141	0
							16.949	0	17.0789	0	16.9053	0	17.0357	0
							16.9708	0	17.1006	0	16.9269	0	17.0573	0
							16.9925	0	17.1223	0	16.949	0	17.0789	0
							17.0141	0	17.1438	0	16.9708	0	17.1006	0
							17.0357	0	17.1656	0	16.9925	0	17.1223	0
							17.0573	0	17.1873	0	17.0141	0	17.1438	0
							17.0789	0	17.2089	0	17.0357	0	17.1656	0
							17.1006	0	17.2306	0	17.0573	0	17.1873	0
							17.1223	0	17.2525	0	17.0789	0	17.2089	0
							17.1438	0	17.2743	0	17.1006	0	17.2306	0
							17.1656	0	17.2959	0	17.1223	0	17.2525	0
							17.1873	0	17.3176	0	17.1438	0	17.2743	0
							17.2089	0	17.3394	0	17.1656	0	17.2959	0
							17.2306	0	17.361	0	17.1873	0	17.3176	0
							17.2525	0	17.3827	0	17.2089	0	17.3394	0
							17.2743	0	17.4043	0	17.2306	0	17.361	0
							17.2959	0	17.426	0	17.2525	0	17.3827	0
							17.3176	0	17.4476	0	17.2743	0	17.4043	0
							17.3394	0	17.4693	0	17.2959	0	17.426	0
							17.361	0	17.4908	0	17.3176	0	17.4476	0
							17.3827	0	17.5125	0	17.3394	0	17.4693	0
							17.4043	0	17.5342	0	17.361	0	17.4908	0
							17.426	0	17.5558	0	17.3827	0	17.5125	0
							17.4476	0	17.5775	0	17.4043	0	17.5342	0
							17.4693	0	17.5992	0	17.426	0	17.5558	0
							17.4908	0	17.6209	0	17.4476	0	17.5775	0
							17.5125	0	17.6425	0	17.4693	0	17.5992	0
							17.5342	0	17.6642	0	17.4908	0	17.6209	0
							17.5558	0	17.686	0	17.5125	0	17.6425	0
							17.5775	0	17.7194	0	17.5342	0	17.6642	0
							17.5992	0	17.7642	0	17.5558	0	17.686	0
							17.6209	0	17.7858	0	17.5775	0	17.7194	0
							17.6425	0	17.8075	0	17.5992	0	17.7642	0
							17.6642	0	17.8291	0	17.6209	0	17.7858	0
							17.686	0	17.8508	0	17.6425	0	17.8075	0
							17.7194	0	17.8725	0	17.6642	0	17.8291	0
							17.7642	0	17.9047	0	17.686	0	17.8508	0
							17.7858	0	17.9263	0	17.7194	0	17.8725	0
							17.8075	0	17.9481	0	17.7642	0	17.9047	0
							17.8291	0	17.9698	0	17.7858	0	17.9263	0
							17.8508	0	17.9915	0	17.8075	0	17.9481	0
							17.8725	0	18.0131	0	17.8291	0	17.9698	0
							17.9047	0	18.0348	0	17.8508	0	17.9915	0
							17.9263	0	18.0564	0	17.8725	0	18.0131	0
							17.9481	0	18.0781	0	17.9047	0	18.0348	0
							17.9698	0	18.0997	0	17.9263	0	18.0564	0
							17.9915	0	18.1215	0	17.9481	0	18.0781	0
							18.0131	0	18.1432	0	17.9698	0	18.0997	0
							18.0348	0	18.1718	0	17.9915	0	18.1215	0
							18.0564	0	18.203	0	18.0131	0	18.1432	0
							18.0781	0	18.2247	0	18.0348	0	18.1718	0
							18.0997	0	18.2464	0	18.0564	0	18.203	0
							18.1215	0	18.268	0	18.0781	0	18.2247	0
							18.1432	0	18.2975	0	18.0997	0	18.2464	0
							18.1718	0	18.3192	0	18.1215	0	18.268	0
							18.203	0	18.3409	0	18.1432	0	18.2975	0
							18.2247	0	18.3628	0	18.1718	0	18.3192	0
							18.2464	0	18.3927	0	18.203	0	18.3409	0
							18.268	0	18.4144	0	18.2247	0	18.3628	0
							18.2975	0	18.436	0	18.2464	0	18.3927	0
							18.3192	0	18.4578	0	18.268	0	18.4144	0
							18.3409	0	18.4794	0	18.2975	0	18.436	0
							18.3628	0	18.5011	0	18.3192	0	18.4578	0
							18.3927	0	18.5228	0	18.3409	0	18.4794	0
							18.4144	0	18.5447	0	18.3628	0	18.5011	0
							18.436	0	18.5664	0	18.3927	0	18.5228	0
							18.4578	0	18.5881	0	18.4144	0	18.5447	0
							18.4794	0	18.6098	0	18.436	0	18.5664	0
							18.5011	0	18.6315	0	18.4578	0	18.5881	0
							18.5228	0	18.6532	0	18.4794	0	18.6098	0
							18.5447	0	18.6749	0	18.5011	0	18.6315	0
							18.5664	0	18.6967	0	18.5228	0	18.6532	0
							18.5881	0	18.7186	0	18.5447	0	18.6749	0
							18.6098	0	18.7404	0	18.5664	0	18.6967	0
							18.6315	0	18.7697	0	18.5881	0	18.7186	0
							18.6532	0	18.7913	0	18.6098	0	18.7404	0
							18.6749	0	18.8129	0	18.6315	0	18.7697	0
							18.6967	0	18.8643	0	18.6532	0	18.7913	0
							18.7186	0	18.8986	0	18.6749	0	18.8129	0
							18.7404	0	18.9203	0	18.6967	0	18.8643	0
							18.7697	0	18.9421	0	18.7186	0	18.8986	0
							18.7913	0	18.9924	0	18.7404	0	18.9203	0
							18.8129	0	19.014	0	18.7697	0	18.9421	0
							18.8643	0	19.0399	0	18.7913	0	18.9924	0
							18.8986	0	19.0867	0	18.8129	0	19.014	0
							18.9203	0	19.1184	0	18.8643	0	19.0399	0
							18.9421	0	19.1401	0	18.8986	0	19.0867	0
							18.9924	0	19.1653	0	18.9203	0	19.1184	0
							19.014	0	19.187	0	18.9421	0	19.1401	0
							19.0399	0	19.2087	0	18.9924	0	19.1653	0
							19.0867	0	19.2303	0	19.014	0	19.187	0
							19.1184	0	19.2597	0	19.0399	0	19.2087	0
							19.1401	0	19.2814	0	19.0867	0	19.2303	0
							19.1653	0	19.3065	0	19.1184	0	19.2597	0
							19.187	0	19.3383	0	19.1401	0	19.2814	0
							19.2087	0	19.3697	0	19.1653	0	19.3065	0
							19.2303	0	19.3914	0	19.187	0	19.3383	0
							19.2597	0	19.413	0	19.2087	0	19.3697	0
							19.2814	0	19.4346	0	19.2303	0	19.3914	0
							19.3065	0	19.4563	0	19.2597	0	19.413	0
							19.3383	0	19.4781	0	19.2814	0	19.4346	0
							19.3697	0	19.4996	0	19.3065	0	19.4563	0
							19.3914	0	19.5213	0	19.3383	0	19.4781	0
							19.413	0	19.5429	0	19.3697	0	19.4996	0
							19.4346	0	19.5648	0	19.3914	0	19.5213	0
							19.4563	0	19.5863	0	19.413	0	19.5429	0
							19.4781	0	19.6096	0	19.4346	0	19.5648	0
							19.4996	0	19.6313	0	19.4563	0	19.5863	0
							19.5213	0	19.653	0	19.4781	0	19.6096	0
							19.5429	0	19.6746	0	19.4996	0	19.6313	0
							19.5648	0	19.6963	0	19.5213	0	19.653	0
							19.5863	0	19.7356	0	19.5429	0	19.6746	0
							19.6096	0	19.7573	0	19.5648	0	19.6963	0
							19.6313	0	19.7826	0	19.5863	0	19.7356	0
							19.653	0	19.8042	0	19.6096	0	19.7573	0
							19.6746	0	19.8258	0	19.6313	0	19.7826	0
							19.6963	0	19.8475	0	19.653	0	19.8042	0
							19.7356	0	19.8692	0	19.6746	0	19.8258	0
							19.7573	0	19.8921	0	19.6963	0	19.8475	0
							19.7826	0	19.9137	0	19.7356	0	19.8692	0
							19.8042	0	19.9354	0	19.7573	0	19.8921	0
							19.8258	0	19.9574	0	19.7826	0	19.9137	0
							19.8475	0	19.979	0	19.8042	0	19.9354	0
							19.8692	0	20.002	0	19.8258	0	19.9574	0
							19.8921	0	20.0237	0	19.8475	0	19.979	0
							19.9137	0	20.0454	0	19.8692	0	20.002	0
							19.9354	0	20.0684	0	19.8921	0	20.0237	0
							19.9574	0	20.0902	0	19.9137	0	20.0454	0
							19.979	0	20.1171	0	19.9354	0	20.0684	0
							20.002	0	20.1389	0	19.9574	0	20.0902	0
							20.0237	0	20.1606	0	19.979	0	20.1171	0
							20.0454	0	20.1822	0	20.002	0	20.1389	0
							20.0684	0	20.2039	0	20.0237	0	20.1606	0
							20.0902	0	20.2257	0	20.0454	0	20.1822	0
							20.1171	0	20.2474	0	20.0684	0	20.2039	0
							20.1389	0	20.269	0	20.0902	0	20.2257	0
							20.1606	0	20.2908	0	20.1171	0	20.2474	0
							20.1822	0	20.3124	0	20.1389	0	20.269	0
							20.2039	0	20.334	0	20.1606	0	20.2908	0
							20.2257	0	20.3557	0	20.1822	0	20.3124	0
							20.2474	0	20.3774	0	20.2039	0	20.334	0
							20.269	0	20.399	0	20.2257	0	20.3557	0
							20.2908	0	20.4205	0	20.2474	0	20.3774	0
							20.3124	0	20.4421	0	20.269	0	20.399	0
							20.334	0	20.4639	0	20.2908	0	20.4205	0
							20.3557	0	20.4857	0	20.3124	0	20.4421	0
							20.3774	0	20.5073	0	20.334	0	20.4639	0
							20.399	0	20.5289	0	20.3557	0	20.4857	0
							20.4205	0	20.5504	0	20.3774	0	20.5073	0
							20.4421	0	20.5883	0	20.399	0	20.5289	0
							20.4639	0	20.6344	0	20.4205	0	20.5504	0
							20.4857	0	20.6562	0	20.4421	0	20.5883	0
							20.5073	0	20.6779	0	20.4639	0	20.6344	0
							20.5289	0	20.6995	0	20.4857	0	20.6562	0
							20.5504	0	20.7211	0	20.5073	0	20.6779	0
							20.5883	0	20.7429	0	20.5289	0	20.6995	0
							20.6344	0	20.7916	0	20.5504	0	20.7211	0
							20.6562	0	20.8232	0	20.5883	0	20.7429	0
							20.6779	0	20.8449	0	20.6344	0	20.7562	0
							20.6995	0	20.8699	0	20.6562	0	20.7779	0
							20.7211	0	20.8916	0	20.6779	0	20.7995	0
							20.7429	0	20.9267	-1.6096	20.6995	0	20.8211	0
							20.7916	0	20.9597	2.86768	20.7211	0	20.8429	0
							20.8232	0	20.9847	5.84747	20.7429	0	20.8628	-0.6317
							20.8449	0	21.0157	19.2192	20.7615	0.12751	20.8845	3.068
							20.8699	0	21.0377	62.801	20.7832	3.32858	20.921	19.9798
							20.8916	0	21.0587	95.6838	20.8049	18.1774	20.9525	26.3372
							20.9187	-0.86061	21.0807	134.043	20.8265	23.0058	20.9837	27.6568
							20.9547	1.42421	21.1027	138.254	20.8481	28.3522	21.0054	30.0457
							20.9857	2.55384	21.1257	137.082	20.8697	34.074	21.0308	34.0547
							21.0077	2.64816	21.1477	136.619	20.8913	37.8003	21.0524	42.6349
							21.0297	2.77639	21.1737	136.035	20.913	43.8903	21.074	50.7283
							21.0517	3.57531	21.2047	133.13	20.9443	44.2532	21.3449	71.8143
							21.0727	6.38804	21.2267	130.866	20.976	57.9233	21.3761	88.0566
							21.0957	11.4854	21.2487	126.848	20.9978	60.3469	21.3976	86.4769
							21.1177	19.9003	21.2697	124.159	21.0412	70.1382	21.4193	82.1912
							21.1437	60.2438	21.2917	120.547	21.0629	70.0312	21.4413	76.2801
							21.1657	136.815	21.3137	118.734	21.0847	77.6112	21.4725	94.2031
							21.1867	142.421	21.3347	117.513	21.1172	82.2889	21.4942	97.1112
							21.2087	143.526	21.3617	118.77	21.1391	80.4976	21.5158	97.3599
							21.2307	142.804	21.3837	121.864	21.1642	81.761	21.6886	114.843
							21.2517	144.131	21.4047	123.519	21.186	81.309	21.724	102.292
							21.2737	141.61	21.4407	125.53	21.2076	80.6723	21.7455	90.7635
							21.2957	138.382	21.4627	47.9717	21.2294	79.5301	21.771	85.7767
							21.3317	129.755	21.4837	20.6444	21.251	72.3861	21.7926	77.6674
							21.3637	126.185	21.5407	13.4273	21.2726	71.7325	21.8142	71.7036
							21.3847	126.327	21.5887	10.9737	21.2944	71.9251	21.8358	68.5486
							21.4067	126.095	21.6107	9.93131	21.3161	73.7432	21.8575	68.8025
							21.4287	126.276	21.6327	8.49798	21.3406	75.0049	21.8791	55.8074
							21.4707	127.279	21.6537	7.42222	21.3623	73.0504	21.9007	48.6118
							21.4917	129.28	21.6757	2.56061	21.384	78.2185	21.9222	48.3614
							21.5207	129.403	21.6977	4.62121	21.4194	81.0316	21.9584	42.3098
							21.5417	124.466	21.7197	0.27455	21.4507	91.5987	21.9896	25.2618
							21.5677	126.654	21.7407	-1.81758	21.4723	94.1418	22.0112	19.9974
							21.5897	129.581	21.7627	1.41818	21.494	93.0548	22.0329	15.0694
							21.6117	29.3809	21.7847	-1.69889	21.5156	87.1413	22.0546	13.2323
							21.6327	21.2998	21.8067	-1.8701	21.5373	82.7124	22.084	9.6389
							21.6547	14.4935	21.8534	0	21.5609	81.8529	22.1058	7.67879
							21.6767	9.76689	21.8752	0	21.5827	78.9407	22.1314	4.99473
							21.6977	2.33309	21.8968	0	21.6043	74.5814	22.153	5.44193
							21.7287	2.6283	21.9186	0	21.6457	63.3366	22.1748	5.32068
							21.7507	1.74129	21.9402	0	21.6675	53.1128	22.2096	3.343
							21.7717	3.65601	21.9619	0	21.6892	45.0058	22.2312	1.89334
							21.7937	-0.87212	21.9835	0	21.7108	42.9184	22.2569	1.042
							21.8157	-1.4729	22.0052	0	21.7324	34.6536	22.2785	0.3611
							21.8377	-2.51297	22.0424	0	21.7543	33.2983	22.3001	-1.96363
							21.8534	0	22.0641	0	21.7765	27.8823	22.3353	-4.22597
							21.8752	0	22.0857	0	21.7982	23.9554	22.3668	-4.61079
							21.8968	0	22.1074	0	21.8198	17.2412	22.3884	-3.10754
							21.9186	0	22.1291	0	21.8415	12.5136	22.4068	0
							21.9402	0	22.1508	0	21.8632	8.22024	22.4284	0
							21.9619	0	22.1837	0	21.8848	7.64244	22.45	0
							21.9835	0	22.2417	0	21.9148	6.33437	22.4716	0
							22.0052	0	22.2634	0	21.9367	2.37807	22.4933	0
							22.0424	0	22.285	0	21.9585	2.18547	22.515	0
							22.0641	0	22.3202	0	21.9937	1.90816	22.5367	0
							22.0857	0	22.3417	0	22.0248	-0.37182	22.5586	0
							22.1074	0	22.3635	0	22.0464	-0.8979	22.5803	0
							22.1291	0	22.3853	0	22.0682	-1.21534	22.602	0
							22.1508	0	22.4068	0	22.1508	0	22.6237	0
							22.1837	0	22.4284	0	22.1837	0	22.6455	0
							22.2417	0	22.45	0	22.2417	0	22.6671	0
							22.2634	0	22.4716	0	22.2634	0	22.6888	0
							22.285	0	22.4933	0	22.285	0	22.7105	0
							22.3202	0	22.515	0	22.3202	0	22.7445	0
							22.3417	0	22.5367	0	22.3417	0	22.7663	0
							22.3635	0	22.5586	0	22.3635	0	22.7879	0
							22.3853	0	22.5803	0	22.3853	0	22.8096	0
							22.4068	0	22.602	0	22.4068	0	22.8313	0
							22.4284	0	22.6237	0	22.4284	0	22.853	0
							22.45	0	22.6455	0	22.45	0	22.8746	0
							22.4716	0	22.6671	0	22.4716	0	22.8963	0
							22.4933	0	22.6888	0	22.4933	0	22.918	0
							22.515	0	22.7105	0	22.515	0	22.9395	0
							22.5367	0	22.7445	0	22.5367	0	22.9612	0
							22.5586	0	22.7663	0	22.5586	0	22.983	0
							22.5803	0	22.7879	0	22.5803	0	23.0047	0
							22.602	0	22.8096	0	22.602	0	23.0263	0
							22.6237	0	22.8313	0	22.6237	0	23.0481	0
							22.6455	0	22.853	0	22.6455	0	23.0698	0
							22.6671	0	22.8746	0	22.6671	0	23.0914	0
							22.6888	0	22.8963	0	22.6888	0	23.1129	0
							22.7105	0	22.918	0	22.7105	0	23.1345	0
							22.7445	0	22.9395	0	22.7445	0	23.1561	0
							22.7663	0	22.9612	0	22.7663	0	23.1778	0
							22.7879	0	22.983	0	22.7879	0	23.1993	0
							22.8096	0	23.0047	0	22.8096	0	23.2211	0
							22.8313	0	23.0263	0	22.8313	0	23.2426	0
							22.853	0	23.0481	0	22.853	0	23.2643	0
							22.8746	0	23.0698	0	22.8746	0	23.2859	0
							22.8963	0	23.0914	0	22.8963	0	23.3076	0
							22.918	0	23.1129	0	22.918	0	23.3292	0
							22.9395	0	23.1345	0	22.9395	0	23.3508	0
							22.9612	0	23.1561	0	22.9612	0	23.3837	0
							22.983	0	23.1778	0	22.983	0	23.4054	0
							23.0047	0	23.1993	0	23.0047	0	23.427	0
							23.0263	0	23.2211	0	23.0263	0	23.4488	0
							23.0481	0	23.2426	0	23.0481	0	23.4704	0
							23.0698	0	23.2643	0	23.0698	0	23.4921	0
							23.0914	0	23.2859	0	23.0914	0	23.5139	0
							23.1129	0	23.3076	0	23.1129	0	23.5587	0
							23.1345	0	23.3292	0	23.1345	0	23.5805	0
							23.1561	0	23.3508	0	23.1561	0	23.6022	0
							23.1778	0	23.3837	0	23.1778	0	23.6237	0
							23.1993	0	23.4054	0	23.1993	0	23.6454	0
							23.2211	0	23.427	0	23.2211	0	23.6844	0
							23.2426	0	23.4488	0	23.2426	0	23.7061	0
							23.2643	0	23.4704	0	23.2643	0	23.7278	0
							23.2859	0	23.4921	0	23.2859	0	23.7495	0
							23.3076	0	23.5139	0	23.3076	0	23.7711	0
							23.3292	0	23.5587	0	23.3292	0	23.7927	0
							23.3508	0	23.5805	0	23.3508	0	23.8145	0
							23.3837	0	23.6022	0	23.3837	0	23.8362	0
							23.4054	0	23.6237	0	23.4054	0	23.8578	0
							23.427	0	23.6454	0	23.427	0	23.8794	0
							23.4488	0	23.6844	0	23.4488	0	23.9012	0
							23.4704	0	23.7061	0	23.4704	0	23.9229	0
							23.4921	0	23.7278	0	23.4921	0	23.9446	0
							23.5139	0	23.7495	0	23.5139	0	23.9662	0
							23.5587	0	23.7711	0	23.5587	0	23.9879	0
							23.5805	0	23.7927	0	23.5805	0	24.0096	0
							23.6022	0	23.8145	0	23.6022	0	24.0313	0
							23.6237	0	23.8362	0	23.6237	0	24.0529	0
							23.6454	0	23.8578	0	23.6454	0	24.0746	0
							23.6844	0	23.8794	0	23.6844	0	24.0962	0
							23.7061	0	23.9012	0	23.7061	0	24.1178	0
							23.7278	0	23.9229	0	23.7278	0	24.1394	0
							23.7495	0	23.9446	0	23.7495	0	24.1612	0
							23.7711	0	23.9662	0	23.7711	0	24.183	0
							23.7927	0	23.9879	0	23.7927	0	24.2047	0
							23.8145	0	24.0096	0	23.8145	0	24.2264	0
							23.8362	0	24.0313	0	23.8362	0	24.2483	0
							23.8578	0	24.0529	0	23.8578	0	24.2698	0
							23.8794	0	24.0746	0	23.8794	0	24.2915	0
							23.9012	0	24.0962	0	23.9012	0	24.3131	0
							23.9229	0	24.1178	0	23.9229	0	24.3349	0
							23.9446	0	24.1394	0	23.9446	0	24.3566	0
							23.9662	0	24.1612	0	23.9662	0	24.3784	0
							23.9879	0	24.183	0	23.9879	0	24.4	0
							24.0096	0	24.2047	0	24.0096	0	24.4217	0
							24.0313	0	24.2264	0	24.0313	0	24.4548	0
							24.0529	0	24.2483	0	24.0529	0	24.4764	0
							24.0746	0	24.2698	0	24.0746	0	24.498	0
							24.0962	0	24.2915	0	24.0962	0	24.5198	0
							24.1178	0	24.3131	0	24.1178	0	24.5415	0
							24.1394	0	24.3349	0	24.1394	0	24.5632	0
							24.1612	0	24.3566	0	24.1612	0	24.5849	0
							24.183	0	24.3784	0	24.183	0	24.6067	0
							24.2047	0	24.4	0	24.2047	0	24.6283	0
							24.2264	0	24.4217	0	24.2264	0	24.6501	0
							24.2483	0	24.4548	0	24.2483	0	24.6716	0
							24.2698	0	24.4764	0	24.2698	0	24.6934	0
							24.2915	0	24.498	0	24.2915	0	24.715	0
							24.3131	0	24.5198	0	24.3131	0	24.7366	0
							24.3349	0	24.5415	0	24.3349	0	24.7584	0
							24.3566	0	24.5632	0	24.3566	0	24.7801	0
							24.3784	0	24.5849	0	24.3784	0	24.8018	0
							24.4	0	24.6067	0	24.4	0	24.8478	0
							24.4217	0	24.6283	0	24.4217	0	24.8696	0
							24.4548	0	24.6501	0	24.4548	0	24.8912	0
							24.4764	0	24.6716	0	24.4764	0	24.9128	0
							24.498	0	24.6934	0	24.498	0	24.9346	0
							24.5198	0	24.715	0	24.5198	0	24.9562	0
							24.5415	0	24.7366	0	24.5415	0	24.9779	0
							24.5632	0	24.7584	0	24.5632	0	24.9994	0
							24.5849	0	24.7801	0	24.5849	0	25.0211	0
							24.6067	0	24.8018	0	24.6067	0	25.0428	0
							24.6283	0	24.8478	0	24.6283	0	25.0645	0
							24.6501	0	24.8696	0	24.6501	0	25.0861	0
							24.6716	0	24.8912	0	24.6716	0	25.1078	0
							24.6934	0	24.9128	0	24.6934	0	25.1294	0
							24.715	0	24.9346	0	24.715	0	25.151	0
							24.7366	0	24.9562	0	24.7366	0	25.1727	0
							24.7584	0	24.9779	0	24.7584	0	25.1946	0
							24.7801	0	24.9994	0	24.7801	0	25.2164	0
							24.8018	0	25.0211	0	24.8018	0	25.238	0
							24.8478	0	25.0428	0	24.8478	0	25.2597	0
							24.8696	0	25.0645	0	24.8696	0	25.2814	0
							24.8912	0	25.0861	0	24.8912	0	25.3029	0
							24.9128	0	25.1078	0	24.9128	0	25.3245	0
							24.9346	0	25.1294	0	24.9346	0	25.3461	0
							24.9562	0	25.151	0	24.9562	0	25.3679	0
							24.9779	0	25.1727	0	24.9779	0	25.3895	0
							24.9994	0	25.1946	0	24.9994	0	25.4112	0
							25.0211	0	25.2164	0	25.0211	0	25.4328	0
							25.0428	0	25.238	0	25.0428	0	25.4546	0
							25.0645	0	25.2597	0	25.0645	0	25.4762	0
							25.0861	0	25.2814	0	25.0861	0	25.4979	0
							25.1078	0	25.3029	0	25.1078	0	25.5196	0
							25.1294	0	25.3245	0	25.1294	0	25.5413	0
							25.151	0	25.3461	0	25.151	0	25.5629	0
							25.1727	0	25.3679	0	25.1727	0	25.5847	0
							25.1946	0	25.3895	0	25.1946	0	25.6064	0
							25.2164	0	25.4112	0	25.2164	0	25.6282	0
							25.238	0	25.4328	0	25.238	0	25.6498	0
							25.2597	0	25.4546	0	25.2597	0	25.6714	0
							25.2814	0	25.4762	0	25.2814	0	25.7187	0
							25.3029	0	25.4979	0	25.3029	0	25.7403	0
							25.3245	0	25.5196	0	25.3245	0	25.762	0
							25.3461	0	25.5413	0	25.3461	0	25.7836	0
							25.3679	0	25.5629	0	25.3679	0	25.8054	0
							25.3895	0	25.5847	0	25.3895	0	25.8271	0
							25.4112	0	25.6064	0	25.4112	0	25.8487	0
							25.4328	0	25.6282	0	25.4328	0	25.8704	0
							25.4546	0	25.6498	0	25.4546	0	25.8921	0
							25.4762	0	25.6714	0	25.4762	0	25.9263	0
							25.4979	0	25.7187	0	25.4979	0	25.9477	0
							25.5196	0	25.7403	0	25.5196	0	25.9694	0
							25.5413	0	25.762	0	25.5413	0	25.9912	0
							25.5629	0	25.7836	0	25.5629	0	26.0128	0
							25.5847	0	25.8054	0	25.5847	0	26.0345	0
							25.6064	0	25.8271	0	25.6064	0	26.0561	0
							25.6282	0	25.8487	0	25.6282	0	26.0778	0
							25.6498	0	25.8704	0	25.6498	0	26.0994	0
							25.6714	0	25.8921	0	25.6714	0	26.1307	0
							25.7187	0	25.9263	0	25.7187	0	26.1754	0
							25.7403	0	25.9477	0	25.7403	0	26.1972	0
							25.762	0	25.9694	0	25.762	0	26.2223	0
							25.7836	0	25.9912	0	25.7836	0	26.254	0
							25.8054	0	26.0128	0	25.8054	0	26.2756	0
							25.8271	0	26.0345	0	25.8271	0	26.2972	0
							25.8487	0	26.0561	0	25.8487	0	26.3193	0
							25.8704	0	26.0778	0	25.8704	0	26.3409	0
							25.8921	0	26.0994	0	25.8921	0	26.3627	0
							25.9263	0	26.1307	0	25.9263	0	26.3844	0
							25.9477	0	26.1754	0	25.9477	0	26.4061	0
							25.9694	0	26.1972	0	25.9694	0	26.4279	0
							25.9912	0	26.2223	0	25.9912	0	26.4497	0
							26.0128	0	26.254	0	26.0128	0	26.4714	0
							26.0345	0	26.2756	0	26.0345	0	26.4931	0
							26.0561	0	26.2972	0	26.0561	0	26.5149	0
							26.0778	0	26.3193	0	26.0778	0	26.5366	0
							26.0994	0	26.3409	0	26.0994	0	26.5584	0
							26.1307	0	26.3627	0	26.1307	0	26.5813	0
							26.1754	0	26.3844	0	26.1754	0	26.603	0
							26.1972	0	26.4061	0	26.1972	0	26.6246	0
							26.2223	0	26.4279	0	26.2223	0	26.6462	0
							26.254	0	26.4497	0	26.254	0	26.6679	0
							26.2756	0	26.4714	0	26.2756	0	26.6896	0
							26.2972	0	26.4931	0	26.2972	0	26.7113	0
							26.3193	0	26.5149	0	26.3193	0	26.7329	0
							26.3409	0	26.5366	0	26.3409	0	26.7546	0
							26.3627	0	26.5584	0	26.3627	0	26.7764	0
							26.3844	0	26.5813	0	26.3844	0	26.8012	0
							26.4061	0	26.603	0	26.4061	0	26.8344	0
							26.4279	0	26.6246	0	26.4279	0	26.8559	0
							26.4497	0	26.6462	0	26.4497	0	26.8776	0
							26.4714	0	26.6679	0	26.4714	0	26.8998	0
							26.4931	0	26.6896	0	26.4931	0	26.9214	0
							26.5149	0	26.7113	0	26.5149	0	26.9432	0
							26.5366	0	26.7329	0	26.5366	0	26.9648	0
							26.5584	0	26.7546	0	26.5584	0	26.9865	0
							26.5813	0	26.7764	0	26.5813	0	27.0082	0
							26.603	0	26.8012	0	26.603	0	27.0299	0
							26.6246	0	26.8344	0	26.6246	0	27.0706	0
							26.6462	0	26.8559	0	26.6462	0	27.0922	0
							26.6679	0	26.8776	0	26.6679	0	27.1139	0
							26.6896	0	26.8998	0	26.6896	0	27.1358	0
							26.7113	0	26.9214	0	26.7113	0	27.165	0
							26.7329	0	26.9432	0	26.7329	0	27.1867	0
							26.7546	0	26.9648	0	26.7546	0	27.2104	0
							26.7764	0	26.9865	0	26.7764	0	27.2321	0
							26.8012	0	27.0082	0	26.8012	0	27.2537	0
							26.8344	0	27.0299	0	26.8344	0	27.3064	0
							26.8559	0	27.0706	0	26.8559	0	27.3281	0
							26.8776	0	27.0922	0	26.8776	0	27.3497	0
							26.8998	0	27.1139	0	26.8998	0	27.3713	0
							26.9214	0	27.1358	0	26.9214	0	27.393	0
							26.9432	0	27.165	0	26.9432	0	27.4148	0
							26.9648	0	27.1867	0	26.9648	0	27.4496	0
							26.9865	0	27.2104	0	26.9865	0	27.4714	0
							27.0082	0	27.2321	0	27.0082	0	27.4931	0
							27.0299	0	27.2537	0	27.0299	0	27.5158	0
							27.0706	0	27.3064	0	27.0706	0	27.5374	0
							27.0922	0	27.3281	0	27.0922	0	27.5591	0
							27.1139	0	27.3497	0	27.1139	0	27.5808	0
							27.1358	0	27.3713	0	27.1358	0	27.6025	0
							27.165	0	27.393	0	27.165	0	27.6242	0
							27.1867	0	27.4148	0	27.1867	0	27.669	0
							27.2104	0	27.4496	0	27.2104	0	27.6906	0
							27.2321	0	27.4714	0	27.2321	0	27.7122	0
							27.2537	0	27.4931	0	27.2537	0	27.734	0
							27.3064	0	27.5158	0	27.3064	0	27.7557	0
							27.3281	0	27.5374	0	27.3281	0	27.7773	0
							27.3497	0	27.5591	0	27.3497	0	27.8136	0
							27.3713	0	27.5808	0	27.3713	0	27.8353	0
							27.393	0	27.6025	0	27.393	0	27.8569	0
							27.4148	0	27.6242	0	27.4148	0	27.879	0
							27.4496	0	27.669	0	27.4496	0	27.9008	0
							27.4714	0	27.6906	0	27.4714	0	27.9225	0
							27.4931	0	27.7122	0	27.4931	0	27.9441	0
							27.5158	0	27.734	0	27.5158	0	27.9657	0
							27.5374	0	27.7557	0	27.5374	0	27.9873	0
							27.5591	0	27.7773	0	27.5591	0	28.0089	0
							27.5808	0	27.8136	0	27.5808	0	28.0306	0
							27.6025	0	27.8353	0	27.6025	0	28.0523	0
							27.6242	0	27.8569	0	27.6242	0	28.0738	0
							27.669	0	27.879	0	27.669	0	28.0956	0
							27.6906	0	27.9008	0	27.6906	0	28.1173	0
							27.7122	0	27.9225	0	27.7122	0	28.1389	0
							27.734	0	27.9441	0	27.734	0	28.1606	0
							27.7557	0	27.9657	0	27.7557	0	28.1825	0
							27.7773	0	27.9873	0	27.7773	0	28.2043	0
							27.8136	0	28.0089	0	27.8136	0	28.2259	0
							27.8353	0	28.0306	0	27.8353	0	28.2476	0
							27.8569	0	28.0523	0	27.8569	0	28.2694	0
							27.879	0	28.0738	0	27.879	0	28.291	0
							27.9008	0	28.0956	0	27.9008	0	28.3127	0
							27.9225	0	28.1173	0	27.9225	0	28.3343	0
							27.9441	0	28.1389	0	27.9441	0	28.356	0
							27.9657	0	28.1606	0	27.9657	0	28.3776	0
							27.9873	0	28.1825	0	27.9873	0	28.3993	0
							28.0089	0	28.2043	0	28.0089	0	28.4208	0
							28.0306	0	28.2259	0	28.0306	0	28.4425	0
							28.0523	0	28.2476	0	28.0523	0	28.4642	0
							28.0738	0	28.2694	0	28.0738	0	28.4858	0
							28.0956	0	28.291	0	28.0956	0	28.5075	0
							28.1173	0	28.3127	0	28.1173	0	28.5292	0
							28.1389	0	28.3343	0	28.1389	0	28.5509	0
							28.1606	0	28.356	0	28.1606	0	28.5725	0
							28.1825	0	28.3776	0	28.1825	0	28.5942	0
							28.2043	0	28.3993	0	28.2043	0	28.616	0
							28.2259	0	28.4208	0	28.2259	0	28.6494	0
							28.2476	0	28.4425	0	28.2476	0	28.6942	0
							28.2694	0	28.4642	0	28.2694	0	28.7158	0
							28.291	0	28.4858	0	28.291	0	28.7375	0
							28.3127	0	28.5075	0	28.3127	0	28.7591	0
							28.3343	0	28.5292	0	28.3343	0	28.7808	0
							28.356	0	28.5509	0	28.356	0	28.8025	0
							28.3776	0	28.5725	0	28.3776	0	28.8347	0
							28.3993	0	28.5942	0	28.3993	0	28.8563	0
							28.4208	0	28.616	0	28.4208	0	28.8781	0
							28.4425	0	28.6494	0	28.4425	0	28.8998	0
							28.4642	0	28.6942	0	28.4642	0	28.9215	0
							28.4858	0	28.7158	0	28.4858	0	28.9431	0
							28.5075	0	28.7375	0	28.5075	0	28.9648	0
							28.5292	0	28.7591	0	28.5292	0	28.9864	0
							28.5509	0	28.7808	0	28.5509	0	29.0081	0
							28.5725	0	28.8025	0	28.5725	0	29.0297	0
							28.5942	0	28.8347	0	28.5942	0	29.0515	0
							28.616	0	28.8563	0	28.616	0	29.0732	0
							28.6494	0	28.8781	0	28.6494	0	29.1018	0
							28.6942	0	28.8998	0	28.6942	0	29.133	0
							28.7158	0	28.9215	0	28.7158	0	29.1547	0
							28.7375	0	28.9431	0	28.7375	0	29.1764	0
							28.7591	0	28.9648	0	28.7591	0	29.198	0
							28.7808	0	28.9864	0	28.7808	0	29.2275	0
							28.8025	0	29.0081	0	28.8025	0	29.2492	0
							28.8347	0	29.0297	0	28.8347	0	29.2709	0
							28.8563	0	29.0515	0	28.8563	0	29.2928	0
							28.8781	0	29.0732	0	28.8781	0	29.3227	0
							28.8998	0	29.1018	0	28.8998	0	29.3444	0
							28.9215	0	29.133	0	28.9215	0	29.366	0
							28.9431	0	29.1547	0	28.9431	0	29.3878	0
							28.9648	0	29.1764	0	28.9648	0	29.4094	0
							28.9864	0	29.198	0	28.9864	0	29.4311	0
							29.0081	0	29.2275	0	29.0081	0	29.4528	0
							29.0297	0	29.2492	0	29.0297	0	29.4747	0
							29.0515	0	29.2709	0	29.0515	0	29.4964	0
							29.0732	0	29.2928	0	29.0732	0	29.5181	0
							29.1018	0	29.3227	0	29.1018	0	29.5398	0
							29.133	0	29.3444	0	29.133	0	29.5615	0
							29.1547	0	29.366	0	29.1547	0	29.5832	0
							29.1764	0	29.3878	0	29.1764	0	29.6049	0
							29.198	0	29.4094	0	29.198	0	29.6267	0
							29.2275	0	29.4311	0	29.2275	0	29.6486	0
							29.2492	0	29.4528	0	29.2492	0	29.6704	0
							29.2709	0	29.4747	0	29.2709	0	29.6997	0
							29.2928	0	29.4964	0	29.2928	0	29.7213	0
							29.3227	0	29.5181	0	29.3227	0	29.7429	0
							29.3444	0	29.5398	0	29.3444	0	29.7943	0
							29.366	0	29.5615	0	29.366	0	29.8286	0
							29.3878	0	29.5832	0	29.3878	0	29.8503	0
							29.4094	0	29.6049	0	29.4094	0	29.8721	0
							29.4311	0	29.6267	0	29.4311	0	29.9224	0
							29.4528	0	29.6486	0	29.4528	0	29.944	0
							29.4747	0	29.6704	0	29.4747	0	29.9699	0
							29.4964	0	29.6997	0	29.4964	0	30.0167	0
							29.5181	0	29.7213	0	29.5181	0	30.0484	0
							29.5398	0	29.7429	0	29.5398	0	30.0701	0
							29.5615	0	29.7943	0	29.5615	0	30.0953	0
							29.5832	0	29.8286	0	29.5832	0	30.117	0
							29.6049	0	29.8503	0	29.6049	0	30.1387	0
							29.6267	0	29.8721	0	29.6267	0	30.1603	0
							29.6486	0	29.9224	0	29.6486	0	30.1897	0
							29.6704	0	29.944	0	29.6704	0	30.2114	0
							29.6997	0	29.9699	0	29.6997	0	30.2365	0
							29.7213	0	30.0167	0	29.7213	0	30.2683	0
							29.7429	0	30.0484	0	29.7429	0	30.2997	0
							29.7943	0	30.0701	0	29.7943	0	30.3214	0
							29.8286	0	30.0953	0	29.8286	0	30.343	0
							29.8503	0	30.117	0	29.8503	0	30.3646	0
							29.8721	0	30.1387	0	29.8721	0	30.3863	0
							29.9224	0	30.1603	0	29.9224	0	30.4081	0
							29.944	0	30.1897	0	29.944	0	30.4296	0
							29.9699	0	30.2114	0	29.9699	0	30.4513	0
							30.0167	0	30.2365	0	30.0167	0	30.4729	0
							30.0484	0	30.2683	0	30.0484	0	30.4948	0
							30.0701	0	30.2997	0	30.0701	0	30.5163	0
							30.0953	0	30.3214	0	30.0953	0	30.5396	0
							30.117	0	30.343	0	30.117	0	30.5613	0
							30.1387	0	30.3646	0	30.1387	0	30.583	0
							30.1603	0	30.3863	0	30.1603	0	30.6046	0
							30.1897	0	30.4081	0	30.1897	0	30.6263	0
							30.2114	0	30.4296	0	30.2114	0	30.6656	0
							30.2365	0	30.4513	0	30.2365	0	30.6873	0
							30.2683	0	30.4729	0	30.2683	0	30.7126	0
							30.2997	0	30.4948	0	30.2997	0	30.7342	0
							30.3214	0	30.5163	0	30.3214	0	30.7558	0
							30.343	0	30.5396	0	30.343	0	30.7775	0
							30.3646	0	30.5613	0	30.3646	0	30.7992	0
							30.3863	0	30.583	0	30.3863	0	30.8221	0
							30.4081	0	30.6046	0	30.4081	0	30.8437	0
							30.4296	0	30.6263	0	30.4296	0	30.8654	0
							30.4513	0	30.6656	0	30.4513	0	30.8874	0
							30.4729	0	30.6873	0	30.4729	0	30.909	0
							30.4948	0	30.7126	0	30.4948	0	30.932	0
							30.5163	0	30.7342	0	30.5163	0	30.9537	0
							30.5396	0	30.7558	0	30.5396	0	30.9754	0
							30.5613	0	30.7775	0	30.5613	0	30.9984	0
							30.583	0	30.7992	0	30.583	0	31.0202	0
							30.6046	0	30.8221	0	30.6046	0	31.0471	0
							30.6263	0	30.8437	0	30.6263	0	31.0689	0
							30.6656	0	30.8654	0	30.6656	0	31.0906	0
							30.6873	0	30.8874	0	30.6873	0	31.1122	0
							30.7126	0	30.909	0	30.7126	0	31.1339	0
							30.7342	0	30.932	0	30.7342	0	31.1557	0
							30.7558	0	30.9537	0	30.7558	0	31.1774	0
							30.7775	0	30.9754	0	30.7775	0	31.199	0
							30.7992	0	30.9984	0	30.7992	0	31.2208	0
							30.8221	0	31.0202	0	30.8221	0	31.2424	0
							30.8437	0	31.0471	0	30.8437	0	31.264	0
							30.8654	0	31.0689	0	30.8654	0	31.2857	0
							30.8874	0	31.0906	0	30.8874	0	31.3074	0
							30.909	0	31.1122	0	30.909	0	31.329	0
							30.932	0	31.1339	0	30.932	0	31.3505	0
							30.9537	0	31.1557	0	30.9537	0	31.3721	0
							30.9754	0	31.1774	0	30.9754	0	31.3939	0
							30.9984	0	31.199	0	30.9984	0	31.4157	0
							31.0202	0	31.2208	0	31.0202	0	31.4373	0
							31.0471	0	31.2424	0	31.0471	0	31.4589	0
							31.0689	0	31.264	0	31.0689	0	31.4804	0
							31.0906	0	31.2857	0	31.0906	0	31.5183	0
							31.1122	0	31.3074	0	31.1122	0	31.5644	0
							31.1339	0	31.329	0	31.1339	0	31.5862	0
							31.1557	0	31.3505	0	31.1557	0	31.6079	0
							31.1774	0	31.3721	0	31.1774	0	31.6295	0
							31.199	0	31.3939	0	31.199	0	31.6511	0
							31.2208	0	31.4157	0	31.2208	0	31.6729	0
							31.2424	0	31.4373	0	31.2424	0	31.7216	0
							31.264	0	31.4589	0	31.264	0	31.7532	0
							31.2857	0	31.4804	0	31.2857	0	31.7749	0
							31.3074	0	31.5183	0	31.3074	0	31.7999	0
							31.329	0	31.5644	0	31.329	0	31.8216	0
							31.3505	0	31.5862	0	31.3505	0	31.8089	0
							31.3721	0	31.6079	0	31.3721	0	31.8304	0
							31.3939	0	31.6295	0	31.3939	0	31.8683	0
							31.4157	0	31.6511	0	31.4157	0	31.9144	0
							31.4373	0	31.6729	0	31.4373	0	31.9362	0
							31.4589	0	31.7216	0	31.4589	0	31.9579	0
							31.4804	0	31.7532	0	31.4804	0	31.9795	0
							31.5183	0	31.7749	0	31.5183	0	32.0011	0
							31.5644	0	31.7999	0	31.5644	0	32.0229	0
							31.5862	0	31.8216	0	31.5862	0	32.0716	0
							31.6079	0	31.8427	1.41818	31.6079	0	32.1032	0
							31.6295	0	31.8647	-1.69889	31.6295	0	32.1249	0
							31.6511	0	31.8867	-1.8701	31.6511	0	32.1499	0
							31.6729	0	31.9077	2.62121	31.6729	0	32.1716	0
							31.7216	0	31.9297	7.28081	31.7216	0	32.1716	0
							31.7532	0	31.9517	20.1232	31.7532	0	32.2032	0
							31.7749	0	31.9847	32.4343	31.7749	0	32.2249	0
							31.7999	0	32.0067	122.263	31.7999	0	32.2499	0
							31.8216	0	32.0287	134.455	31.8216	0	32.2716	0
							31.8917	-1.25236	32.0527	139.362	31.8089	0	32.2984	-3.10754
							31.9137	0.79185	32.0747	136.425	31.8304	0	32.32	-0.11158
							31.9477	5.06089	32.0967	132.707	31.8683	0	32.3415	2.42488
							31.9697	14.9941	32.1177	130.659	31.9144	0	32.3633	8.34124
							31.9917	21.8596	32.1397	129.319	31.9362	0	32.3868	22.337
							32.0127	31.2927	32.1617	127.113	31.9579	0	32.4084	28.6417
							32.0347	79.4533	32.1837	125.703	31.9795	0	32.434	34.913
							32.0567	140.049	32.2047	125.577	32.0011	0	32.4653	47.887
							32.0787	144.97	32.2267	122.777	32.0229	0	32.4965	65.5658
							32.1007	149.513	32.2487	119.856	32.0716	0	32.5181	75.2847
							32.1227	151.778	32.2707	119.126	32.1032	0	32.5433	78.5811
							32.1437	150.137	32.2927	116.501	32.1249	0	32.565	80.4973
							32.1657	148.536	32.3137	117.078	32.1499	0	32.5867	85.6985
							32.1877	145.377	32.3357	118.671	32.1716	0	32.6084	90.1019
							32.2087	140.117	32.3687	127.786	32.1915	0.12751	32.6301	88.3887
							32.2597	134.9	32.3997	132.349	32.2132	3.32858	32.6518	93.994
							32.3097	129.085	32.4217	93.102	32.2349	18.1774	32.6735	89.8638
							32.3317	127.621	32.4517	29.5303	32.2565	23.0058	32.6951	89.1961
							32.3537	131.913	32.4787	13.696	32.2781	28.3522	32.732	92.8844
							32.3907	137.583	32.5007	8.16465	32.2997	34.074	32.7539	90.5438
							32.4267	99.7381	32.5227	11.0667	32.3213	37.8003	32.7755	83.6268
							32.4527	22.9559	32.5437	12.5051	32.343	43.8903	32.8102	84.4096
							32.4877	23.5738	32.5657	7.4202	32.3743	44.2532	32.8317	93.0724
							32.5157	22.637	32.5867	3.10707	32.406	57.9233	32.8532	99.4342
							32.5377	19.7714	32.6087	2.4798	32.4278	60.3469	33.0346	106.526
							32.5587	16.7063	32.6307	0.78081	32.4712	70.1382	33.0702	110.937
							32.5807	9.88413	32.6527	-0.55727	32.4929	70.0312	33.0922	105.211
							32.6257	4.66523	32.6734	0	32.5147	77.6112	33.1139	89.9859
							32.6477	3.1335	32.6952	0	32.5472	82.2889	33.1356	79.5633
							32.6687	4.44754	32.7168	0	32.5691	80.4976	33.1573	82.0884
							32.6907	6.02681	32.7386	0	32.5942	81.761	33.1798	84.79
							32.7297	1.95074	32.7602	0	32.616	81.309	33.2014	73.625
							32.7517	3.94763	32.7819	0	32.6376	80.6723	33.2268	56.2124
							32.7734	0	32.8035	0	32.6594	79.5301	33.2484	52.3678
							32.7952	0	32.8252	0	32.681	72.3861	33.27	45.7986
							32.8168	0	32.8624	0	32.7026	71.7325	33.2916	45.1151
							32.8386	0	32.8841	0	32.7244	71.9251	33.3133	48.2086
							32.8602	0	32.9057	0	32.7461	73.7432	33.3351	38.1831
							32.8819	0	32.9274	0	32.7706	75.0049	33.3627	27.1692
							32.9035	0	32.9491	0	32.7923	73.0504	33.394	19.5379
							32.9252	0	32.9708	0	32.814	78.2185	33.4252	12.9661
							32.9624	0	33.0037	0	32.8494	81.0316	33.4467	11.0262
							32.9841	0	33.0617	0	32.8807	91.5987	33.4682	9.7127
							33.0057	0	33.0834	0	32.9023	94.1418	33.5039	8.01353
							33.0274	0	33.105	0	32.924	93.0548	33.5355	5.28817
							33.0491	0	33.1402	0	32.9456	87.1413	33.5655	0
							33.0708	0	33.1617	0	32.9673	82.7124	33.5871	0
							33.1037	0	33.1835	0	32.9909	81.8529	33.6088	0
							33.1617	0	33.2053	0	33.0127	78.9407	33.6305	0
							33.1834	0	33.2268	0	33.0343	74.5814	33.6645	0
							33.205	0	33.2484	0	33.0757	63.3366	33.6863	0
							33.2402	0	33.27	0	33.0975	53.1128	33.7079	0
							33.2617	0	33.2916	0	33.1192	45.0058	33.7296	0
							33.2835	0	33.3133	0	33.1408	42.9184	33.7513	0
							33.3053	0	33.335	0	33.1624	34.6536	33.773	0
							33.3268	0	33.3567	0	33.1843	33.2983	33.7946	0
							33.3484	0	33.3786	0	33.2065	27.8823	33.8163	0
							33.37	0	33.4003	0	33.2282	23.9554	33.838	0
							33.3916	0	33.422	0	33.2498	17.2412	33.8595	0
							33.4133	0	33.4437	0	33.2715	12.5136	33.8812	0
							33.435	0	33.4655	0	33.2932	8.22024	33.903	0
							33.4567	0	33.4871	0	33.3148	7.64244	33.9247	0
							33.4786	0	33.5088	0	33.3448	6.33437	33.9463	0
							33.5003	0	33.5305	0	33.3667	2.37807	33.9681	0
							33.522	0	33.5645	0	33.3885	2.18547	33.9898	0
							33.5437	0	33.5863	0	33.4237	1.90816	34.0114	0
							33.5655	0	33.6079	0	33.4548	-0.37182	34.0329	0
							33.5871	0	33.6296	0	33.4764	-0.8979	34.0545	0
							33.6088	0	33.6513	0	33.4982	-1.21534	34.0761	0
							33.6305	0	33.673	0	33.5003	0	34.0978	0
							33.6645	0	33.6946	0	33.522	0	34.1193	0
							33.6863	0	33.7163	0	33.5437	0	34.1411	0
							33.7079	0	33.738	0	33.5655	0	34.1626	0
							33.7296	0	33.7595	0	33.5871	0	34.1843	0
							33.7513	0	33.7812	0	33.6088	0	34.2059	0
							33.773	0	33.803	0	33.6305	0	34.2276	0
							33.7946	0	33.8247	0	33.6645	0	34.2492	0
							33.8163	0	33.8463	0	33.6863	0	34.2708	0
							33.838	0	33.8681	0	33.7079	0	34.3037	0
							33.8595	0	33.8898	0	33.7296	0	34.3254	0
							33.8812	0	33.9114	0	33.7513	0	34.347	0
							33.903	0	33.9329	0	33.773	0	34.3688	0
							33.9247	0	33.9545	0	33.7946	0	34.3904	0
							33.9463	0	33.9761	0	33.8163	0	34.4121	0
							33.9681	0	33.9978	0	33.838	0	34.4339	0
							33.9898	0	34.0193	0	33.8595	0	34.4787	0
							34.0114	0	34.0411	0	33.8812	0	34.5005	0
							34.0329	0	34.0626	0	33.903	0	34.5222	0
							34.0545	0	34.0843	0	33.9247	0	34.5437	0
							34.0761	0	34.1059	0	33.9463	0	34.5654	0
							34.0978	0	34.1276	0	33.9681	0	34.6044	0
							34.1193	0	34.1492	0	33.9898	0	34.6261	0
							34.1411	0	34.1708	0	34.0114	0	34.6478	0
							34.1626	0	34.2037	0	34.0329	0	34.6695	0
							34.1843	0	34.2254	0	34.0545	0	34.6911	0
							34.2059	0	34.247	0	34.0761	0	34.7127	0
							34.2276	0	34.2688	0	34.0978	0	34.7345	0
							34.2492	0	34.2904	0	34.1193	0	34.7562	0
							34.2708	0	34.3121	0	34.1411	0	34.7778	0
							34.3037	0	34.3339	0	34.1626	0	34.7994	0
							34.3254	0	34.3787	0	34.1843	0	34.8212	0
							34.347	0	34.4005	0	34.2059	0	34.8429	0
							34.3688	0	34.4222	0	34.2276	0	34.8646	0
							34.3904	0	34.4437	0	34.2492	0	34.8862	0
							34.4121	0	34.4654	0	34.2708	0	34.9079	0
							34.4339	0	34.5044	0	34.3037	0	34.9296	0
							34.4787	0	34.5261	0	34.3254	0	34.9513	0
							34.5005	0	34.5478	0	34.347	0	34.9729	0
							34.5222	0	34.5695	0	34.3688	0	34.9946	0
							34.5437	0	34.5911	0	34.3904	0	35.0162	0
							34.5654	0	34.6127	0	34.4121	0	35.0378	0
							34.6044	0	34.6345	0	34.4339	0	35.0594	0
							34.6261	0	34.6562	0	34.4787	0	35.0812	0
							34.6478	0	34.6778	0	34.5005	0	35.103	0
							34.6695	0	34.6994	0	34.5222	0	35.1247	0
							34.6911	0	34.7212	0	34.5437	0	35.1464	0
							34.7127	0	34.7429	0	34.5654	0	35.1683	0
							34.7345	0	34.7646	0	34.6044	0	35.1898	0
							34.7562	0	34.7862	0	34.6261	0	35.2115	0
							34.7778	0	34.8079	0	34.6478	0	35.2331	0
							34.7994	0	34.8296	0	34.6695	0	35.2549	0
							34.8212	0	34.8513	0	34.6911	0	35.2766	0
							34.8429	0	34.8729	0	34.7127	0	35.2984	0
							34.8646	0	34.8946	0	34.7345	0	35.32	0
							34.8862	0	34.9162	0	34.7562	0	35.3417	0
							34.9079	0	34.9378	0	34.7778	0	35.3748	0
							34.9296	0	34.9594	0	34.7994	0	35.3964	0
							34.9513	0	34.9812	0	34.8212	0	35.418	0
							34.9729	0	35.003	0	34.8429	0	35.4398	0
							34.9946	0	35.0247	0	34.8646	0	35.4615	0
							35.0162	0	35.0464	0	34.8862	0	35.4832	0
							35.0378	0	35.0683	0	34.9079	0	35.5049	0
							35.0594	0	35.0898	0	34.9296	0	35.5267	0
							35.0812	0	35.1115	0	34.9513	0	35.5483	0
							35.103	0	35.1331	0	34.9729	0	35.5701	0
							35.1247	0	35.1549	0	34.9946	0	35.5916	0
							35.1464	0	35.1766	0	35.0162	0	35.6134	0
							35.1683	0	35.1984	0	35.0378	0	35.635	0
							35.1898	0	35.22	0	35.0594	0	35.6566	0
							35.2115	0	35.2417	0	35.0812	0	35.6784	0
							35.2331	0	35.2748	0	35.103	0	35.7001	0
							35.2549	0	35.2964	0	35.1247	0	35.7218	0
							35.2766	0	35.318	0	35.1464	0	35.7678	0
							35.2984	0	35.3398	0	35.1683	0	35.7896	0
							35.32	0	35.3615	0	35.1898	0	35.8112	0
							35.3417	0	35.3832	0	35.2115	0	35.8328	0
							35.3748	0	35.4049	0	35.2331	0	35.8546	0
							35.3964	0	35.4267	0	35.2549	0	35.8762	0
							35.418	0	35.4483	0	35.2766	0	35.8979	0
							35.4398	0	35.4701	0	35.2984	0	35.9194	0
							35.4615	0	35.4916	0	35.32	0	35.9411	0
							35.4832	0	35.5134	0	35.3417	0	35.9628	0
							35.5049	0	35.535	0	35.3748	0	35.9845	0
							35.5267	0	35.5566	0	35.3964	0	36.0061	0
							35.5483	0	35.5784	0	35.418	0	36.0278	0
							35.5701	0	35.6001	0	35.4398	0	36.0494	0
							35.5916	0	35.6218	0	35.4615	0	36.071	0
							35.6134	0	35.6678	0	35.4832	0	36.0927	0
							35.635	0	35.6896	0	35.5049	0	36.1146	0
							35.6566	0	35.7112	0	35.5267	0	36.1364	0
							35.6784	0	35.7328	0	35.5483	0	36.158	0
							35.7001	0	35.7546	0	35.5701	0	36.1797	0
							35.7218	0	35.7762	0	35.5916	0	36.2014	0
							35.7678	0	35.7979	0	35.6134	0	36.2229	0
							35.7896	0	35.8194	0	35.635	0	36.2445	0
							35.8112	0	35.8411	0	35.6566	0	36.2661	0
							35.8328	0	35.8628	0	35.6784	0	36.2879	0
							35.8546	0	35.8845	0	35.7001	0	36.3095	0
							35.8762	0	35.9061	0	35.7218	0	36.3312	0
							35.8979	0	35.9278	0	35.7678	0	36.3528	0
							35.9194	0	35.9494	0	35.7896	0	36.3746	0
							35.9411	0	35.971	0	35.8112	0	36.3962	0
							35.9628	0	35.9927	0	35.8328	0	36.4179	0
							35.9845	0	36.0146	0	35.8546	0	36.4396	0
							36.0061	0	36.0364	0	35.8762	0	36.4613	0
							36.0278	0	36.058	0	35.8979	0	36.4829	0
							36.0494	0	36.0797	0	35.9194	0	36.5047	0
							36.071	0	36.1014	0	35.9411	0	36.5264	0
							36.0927	0	36.1229	0	35.9628	0	36.5482	0
							36.1146	0	36.1445	0	35.9845	0	36.5698	0
							36.1364	0	36.1661	0	36.0061	0	36.5914	0
							36.158	0	36.1879	0	36.0278	0	36.6387	0
							36.1797	0	36.2095	0	36.0494	0	36.6603	0
							36.2014	0	36.2312	0	36.071	0	36.682	0
							36.2229	0	36.2528	0	36.0927	0	36.7036	0
							36.2445	0	36.2746	0	36.1146	0	36.7254	0
							36.2661	0	36.2962	0	36.1364	0	36.7471	0
							36.2879	0	36.3179	0	36.158	0	36.7687	0
							36.3095	0	36.3396	0	36.1797	0	36.7904	0
							36.3312	0	36.3613	0	36.2014	0	36.8121	0
							36.3528	0	36.3829	0	36.2229	0	36.8463	0
							36.3746	0	36.4047	0	36.2445	0	36.8677	0
							36.3962	0	36.4264	0	36.2661	0	36.8894	0
							36.4179	0	36.4482	0	36.2879	0	36.9112	0
							36.4396	0	36.4698	0	36.3095	0	36.9328	0
							36.4613	0	36.4914	0	36.3312	0	36.9545	0
							36.4829	0	36.5387	0	36.3528	0	36.9761	0
							36.5047	0	36.5603	0	36.3746	0	36.9978	0
							36.5264	0	36.582	0	36.3962	0	37.0194	0
							36.5482	0	36.6036	0	36.4179	0	37.0507	0
							36.5698	0	36.6254	0	36.4396	0	37.0954	0
							36.5914	0	36.6471	0	36.4613	0	37.1172	0
							36.6387	0	36.6687	0	36.4829	0	37.1423	0
							36.6603	0	36.6904	0	36.5047	0	37.174	0
							36.682	0	36.7121	0	36.5264	0	37.1956	0
							36.7036	0	36.7463	0	36.5482	0	37.2172	0
							36.7254	0	36.7677	0	36.5698	0	37.2393	0
							36.7471	0	36.7894	0	36.5914	0	37.2609	0
							36.7687	0	36.8112	0	36.6387	0	37.2827	0
							36.7904	0	36.8328	0	36.6603	0	37.3044	0
							36.8121	0	36.8545	0	36.682	0	37.3261	0
							36.8463	0	36.8761	0	36.7036	0	37.3479	0
							36.8677	0	36.8978	0	36.7254	0	37.3697	0
							36.8894	0	36.9194	0	36.7471	0	37.3914	0
							36.9112	0	36.9507	0	36.7687	0	37.4131	0
							36.9328	0	36.9954	0	36.7904	0	37.4349	0
							36.9545	0	37.0172	0	36.8121	0	37.4566	0
							36.9761	0	37.0423	0	36.8463	0	37.4784	0
							36.9978	0	37.074	0	36.8677	0	37.5013	0
							37.0194	0	37.0956	0	36.8894	0	37.523	0
							37.0507	0	37.1172	0	36.9112	0	37.5446	0
							37.0954	0	37.1393	0	36.9328	0	37.5662	0
							37.1172	0	37.1609	0	36.9545	0	37.5879	0
							37.1423	0	37.1827	0	36.9761	0	37.6096	0
							37.174	0	37.2044	0	36.9978	0	37.6313	0
							37.1956	0	37.2261	0	37.0194	0	37.6529	0
							37.2172	0	37.2479	0	37.0507	0	37.6746	0
							37.2393	0	37.2697	0	37.0954	0	37.6964	0
							37.2609	0	37.2914	0	37.1172	0	37.7212	0
							37.2827	0	37.3131	0	37.1423	0	37.7544	0
							37.3044	0	37.3349	0	37.174	0	37.7759	0
							37.3261	0	37.3566	0	37.1956	0	37.7976	0
							37.3479	0	37.3784	0	37.2172	0	37.8198	0
							37.3697	0	37.4013	0	37.2393	0	37.8414	0
							37.3914	0	37.423	0	37.2609	0	37.8632	0
							37.4131	0	37.4446	0	37.2827	0	37.8848	0
							37.4349	0	37.4662	0	37.3044	0	37.9065	0
							37.4566	0	37.4879	0	37.3261	0	37.9282	0
							37.4784	0	37.5096	0	37.3479	0	37.9499	0
							37.5013	0	37.5313	0	37.3697	0	37.9906	0
							37.523	0	37.5529	0	37.3914	0	38.0122	0
							37.5446	0	37.5746	0	37.4131	0	38.0339	0
							37.5662	0	37.5964	0	37.4349	0	38.0558	0
							37.5879	0	37.6212	0	37.4566	0	38.085	0
							37.6096	0	37.6544	0	37.4784	0	38.1067	0
							37.6313	0	37.6759	0	37.5013	0	38.1304	0
							37.6529	0	37.6976	0	37.523	0	38.1521	0
							37.6746	0	37.7198	0	37.5446	0	38.1737	0
							37.6964	0	37.7414	0	37.5662	0	38.2264	0
							37.7212	0	37.7632	0	37.5879	0	38.2481	0
							37.7544	0	37.7848	0	37.6096	0	38.2697	0
							37.7759	0	37.8065	0	37.6313	0	38.2913	0
							37.7976	0	37.8282	0	37.6529	0	38.313	0
							37.8198	0	37.8499	0	37.6746	0	38.3348	0
							37.8414	0	37.8906	0	37.6964	0	38.3696	0
							37.8632	0	37.9122	0	37.7212	0	38.3914	0
							37.8848	0	37.9339	0	37.7544	0	38.4131	0
							37.9065	0	37.9558	0	37.7759	0	38.4358	0
							37.9282	0	37.985	0	37.7976	0	38.4574	0
							37.9499	0	38.0067	0	37.8198	0	38.4791	0
							37.9906	0	38.0304	0	37.8414	0	38.5008	0
							38.0122	0	38.0521	0	37.8632	0	38.5225	0
							38.0339	0	38.0737	0	37.8848	0	38.5442	0
							38.0558	0	38.1264	0	37.9065	0	38.589	0
							38.085	0	38.1481	0	37.9282	0	38.6106	0
							38.1067	0	38.1697	0	37.9499	0	38.6322	0
							38.1304	0	38.1913	0	37.9906	0	38.654	0
							38.1521	0	38.213	0	38.0122	0	38.6757	0
							38.1737	0	38.2348	0	38.0339	0	38.6973	0
							38.2264	0	38.2696	0	38.0558	0	38.7336	0
							38.2481	0	38.2914	0	38.085	0	38.7553	0
							38.2697	0	38.3131	0	38.1067	0	38.7769	0
							38.2913	0	38.3358	0	38.1304	0	38.799	0
							38.313	0	38.3574	0	38.1521	0	38.8208	0
							38.3348	0	38.3791	0	38.1737	0	38.8425	0
							38.3696	0	38.4008	0	38.2264	0	38.8641	0
							38.3914	0	38.4225	0	38.2481	0	38.8857	0
							38.4131	0	38.4442	0	38.2697	0	38.9073	0
							38.4358	0	38.489	0	38.2913	0	38.9289	0
							38.4574	0	38.5106	0	38.313	0	38.9506	0
							38.4791	0	38.5322	0	38.3348	0	38.9723	0
							38.5008	0	38.554	0	38.3696	0	38.9938	0
							38.5225	0	38.5757	0	38.3914	0	39.0156	0
							38.5442	0	38.5973	0	38.4131	0	39.0373	0
							38.589	0	38.6336	0	38.4358	0	39.0589	0
							38.6106	0	38.6553	0	38.4574	0	39.0806	0
							38.6322	0	38.6769	0	38.4791	0	39.1025	0
							38.654	0	38.699	0	38.5008	0	39.1243	0
							38.6757	0	38.7208	0	38.5225	0	39.1459	0
							38.6973	0	38.7425	0	38.5442	0	39.1676	0
							38.7336	0	38.7641	0	38.589	0	39.1894	0
							38.7553	0	38.7857	0	38.6106	0	39.211	0
							38.7769	0	38.8073	0	38.6322	0	39.2327	0
							38.799	0	38.8289	0	38.654	0	39.2543	0
							38.8208	0	38.8506	0	38.6757	0	39.276	0
							38.8425	0	38.8723	0	38.6973	0	39.2976	0
							38.8641	0	38.8938	0	38.7336	0	39.3193	0
							38.8857	0	38.9156	0	38.7553	0	39.3408	0
							38.9073	0	38.9373	0	38.7769	0	39.3625	0
							38.9289	0	38.9589	0	38.799	0	39.3842	0
							38.9506	0	38.9806	0	38.8208	0	39.4058	0
							38.9723	0	39.0025	0	38.8425	0	39.4275	0
							38.9938	0	39.0243	0	38.8641	0	39.4492	0
							39.0156	0	39.0459	0	38.8857	0	39.4709	0
							39.0373	0	39.0676	0	38.9073	0	39.4925	0
							39.0589	0	39.0894	0	38.9289	0	39.5142	0
							39.0806	0	39.111	0	38.9506	0	39.536	0
							39.1025	0	39.1327	0	38.9723	0	39.5694	0
							39.1243	0	39.1543	0	38.9938	0	39.6142	0
							39.1459	0	39.176	0	39.0156	0	39.6358	0
							39.1676	0	39.1976	0	39.0373	0	39.6575	0
							39.1894	0	39.2193	0	39.0589	0	39.6791	0
							39.211	0	39.2408	0	39.0806	0	39.7008	0
							39.2327	0	39.2625	0	39.1025	0	39.7225	0
							39.2543	0	39.2842	0	39.1243	0	39.7547	0
							39.276	0	39.3058	0	39.1459	0	39.7763	0
							39.2976	0	39.3275	0	39.1676	0	39.7981	0
							39.3193	0	39.3492	0	39.1894	0	39.8198	0
							39.3408	0	39.3709	0	39.211	0	39.8415	0
[truncated: 1,068 more rows]

## Sheet: Fig. 5
Fig. 5a Tensile stress-strain curves of FRIG-CF2, CF fabric, and IG-2.							Fig. 5b Force-displacement curves and toughness of FRIG-CF2, CF fabric, and IG-2 after tearing.							Fig. 5c Tensile stress-strain curves of FRIG-CF3, CF fabric, and IG-3.							Fig. 5d Force-displacement curves and toughness of FRIG-CF3, CF fabric, and IG-3 after tearing.							Fig. 5e Tensile stress-strain curves of FRIG-AF, AF fabric, and IG.							Fig. 5f Force-displacement curves and toughness of FRIG-AF, AF fabric, and IG after tearing.
[truncated: 4,958 more rows]

[truncated: 43 more sheets: SI Fig. 2, SI. Fig. 4, SI Fig. 5, SI Fig. 6, SI Fig. 7, SI Fig. 8, SI FIg. 9, SI Fig. 11, SI Fig. 14, SI Fig. 15, SI Fig. 16, SI Fig. 17, SI Fig. 18, SI Fig. 19, SI Fig. 20, SI Fig. 22, SI Fig. 24, SI Fig. 25, SI Fig. 26, SI Fig. 28 …]
